# Supplementary material for: N 2,N 2,N 6,N 6-Tetra­kis(2,3,4,5,6-penta­fluoro­benzo­yl)pyridine-2,6-diamine
Source: Acta Crystallogr Sect E Struct Rep Online. 2011 Nov 25;67(Pt 12):o3429–30. doi: 10.1107/S1600536811048768 (PMC3239063; doi:10.1107/S1600536811048768)
Supplement: Supplementary file 1 [file e-67-o3429-sup1.cif]

##############################################################################
#                                                                            #
# This CIF contains the data in a paper accepted for publication in          #
# Acta Crystallographica Section E. It conforms to the requirements of       #
# Notes for Authors for Acta Crystallographica Section E, and has been       #
# peer reviewed under the auspices of the IUCr Commission on Journals.       #
#                                                                            #
# Full details of the Crystallographic Information File format               #
# are given in the paper "The Crystallographic Information File (CIF):       #
# a New Standard Archive File for Crystallography" by S. R. Hall, F. H.      #
# Allen and I. D. Brown [Acta Cryst. (1991), A47, 655-685].                  #
#                                                                            #
# The current version of the core CIF dictionary is obtainable from          #
# ftp://ftp.iucr.org/pub/cif_core.dic.                                       #
#                                                                            #
# Software is freely available for graphical display of the structure(s)     #
# in this CIF. For information consult the CIF software page                 #
# http://www.iucr.org/resources/cif/software.                                #
#                                                                            #
# This file may be used for bona fide research purposes within the           #
# scientific community so long as proper attribution is given to the journal # 
# article from which it was obtained.                                        #
#                                                                            #
##############################################################################
data_global
_audit_creation_method     'SHELXL-97 with enCIFer 1.3'
_journal_date_recd_electronic     2011-11-14
_journal_date_accepted     2011-11-16
_journal_name_full     'Acta Crystallographica, Section E'
_journal_year     2011
_journal_volume     67
_journal_issue     12
_journal_page_first     o3429
_journal_page_last     o3430
_journal_paper_category     QO
_journal_coeditor_code     GK2434
_publ_contact_author_name     'Arto Valkonen'
_publ_contact_author_address
;
  University of Jyv\"askyl\"a
  Department of Chemistry
  PO Box 35
  FIN-40014 Jyv\"askyl\"a
  Finland
;
_publ_contact_author_email     arto.m.valkonen@jyu.fi
_publ_contact_author_fax     '+358 14 260 2501'
_publ_contact_author_phone     ?
_publ_section_title
;\
<i>N</i>^2^,<i>N</i>^2^,<i>N</i>^6^,<i>N</i>^6^-Tetrakis(2,3,4,5,6-\
pentafluorobenzoyl)pyridine-2,6-diamine
;
loop_
    _publ_author_name
    _publ_author_footnote
    _publ_author_address
    'Valkonen, Arto' .
; University of Jyv\"askyl\"a
  Department of Chemistry
  PO Box 35
  FIN-40014 Jyv\"askyl\"a
  Finland
;
    'Kolehmainen, Erkki' .
; University of Jyv\"askyl\"a
  Department of Chemistry
  PO Box 35
  FIN-40014 Jyv\"askyl\"a
  Finland
;
    'O\'smia\/lowski, Borys' .
; University of Technology and Life Sciences
  Department of Chemistry
  Seminaryjna 3
  PL-85-326 Bydgoszcz
  Poland
;
data_I
_chemical_name_systematic
;
<i>N</i>^2^,<i>N</i>^2^,<i>N</i>^6^,<i>N</i>^6^-
Tetrakis(2,3,4,5,6-pentafluorobenzoyl)pyridine-2,6-diamine
;
_chemical_name_common     ?
_chemical_formula_moiety     'C33 H3 F20 N3 O4'
_chemical_formula_sum     'C33 H3 F20 N3 O4'
_chemical_formula_iupac     'C33 H3 F20 N3 O4'
_chemical_formula_weight     885.38
_chemical_melting_point     ?
_symmetry_cell_setting     monoclinic
_symmetry_space_group_name_H-M     'C 2/c'
_symmetry_space_group_name_Hall     '-C 2yc'
loop_
    _symmetry_equiv_pos_as_xyz
    'x, y, z'
    '-x, y, -z+1/2'
    'x+1/2, y+1/2, z'
    '-x+1/2, y+1/2, -z+1/2'
    '-x, -y, -z'
    'x, -y, z-1/2'
    '-x+1/2, -y+1/2, -z'
    'x+1/2, -y+1/2, z-1/2'
_cell_length_a     21.2370(5)
_cell_length_b     6.39400(10)
_cell_length_c     23.1045(5)
_cell_angle_alpha     90.00
_cell_angle_beta     100.5850(10)
_cell_angle_gamma     90.00
_cell_volume     3083.96(11)
_cell_formula_units_Z     4
_cell_measurement_reflns_used     4030
_cell_measurement_theta_min     0.407
_cell_measurement_theta_max     28.283
_cell_measurement_temperature     123(2)
_exptl_crystal_description     block
_exptl_crystal_colour     colourless
_exptl_crystal_size_max     0.30
_exptl_crystal_size_mid     0.18
_exptl_crystal_size_min     0.16
_exptl_crystal_density_diffrn     1.907
_exptl_crystal_density_meas     ?
_exptl_crystal_density_method     'not measured'
_exptl_crystal_F_000     1736
_exptl_absorpt_coefficient_mu     0.208
_exptl_absorpt_correction_type     none
_exptl_absorpt_process_details     ?
_exptl_absorpt_correction_T_min     ?
_exptl_absorpt_correction_T_max     ?
_exptl_special_details
;
 ^13^C NMR (CDCl~3~): \d (ppm) = 159.4, 149.1, 144.5, 142.4, 141.7, 138.7,
136.6, 123.8, 110.5.
;
_diffrn_ambient_temperature     123(2)
_diffrn_radiation_type     MoK\a
_diffrn_radiation_wavelength     0.71073
_diffrn_radiation_source     'fine-focus sealed tube'
_diffrn_radiation_monochromator     graphite
_diffrn_measurement_device_type
                               'Bruker--Nonius KappaCCD with an APEXII detector'
_diffrn_measurement_method     '\f and \w scans'
_diffrn_detector_area_resol_mean     9
_diffrn_reflns_number     7138
_diffrn_reflns_av_R_equivalents     0.0389
_diffrn_reflns_av_sigmaI/netI     0.0425
_diffrn_reflns_theta_min     1.79
_diffrn_reflns_theta_max     28.18
_diffrn_reflns_theta_full     28.18
_diffrn_measured_fraction_theta_max     0.997
_diffrn_measured_fraction_theta_full     0.997
_diffrn_reflns_limit_h_min     -27
_diffrn_reflns_limit_h_max     28
_diffrn_reflns_limit_k_min     -8
_diffrn_reflns_limit_k_max     8
_diffrn_reflns_limit_l_min     -30
_diffrn_reflns_limit_l_max     30
_diffrn_standards_number     0
_diffrn_standards_interval_count     0
_diffrn_standards_interval_time     0
_diffrn_standards_decay_%     0
_refine_special_details
;
Refinement of <i>F</i>^2^ against ALL reflections. The weighted <i>R</i>-factor
<i>wR</i> and goodness of fit <i>S</i> are based on <i>F</i>^2^, conventional
<i>R</i>-factors <i>R</i> are based on <i>F</i>, with <i>F</i> set to zero for
negative <i>F</i>^2^. The threshold expression of <i>F</i>^2^ >
2\s(<i>F</i>^2^) is used only for calculating <i>R</i>-factors(gt) <i>etc</i>.
and is not relevant to the choice of reflections for refinement.
<i>R</i>-factors based on <i>F</i>^2^ are statistically about twice as large
as those based on <i>F</i>, and <i>R</i>- factors based on ALL data will be
even larger.
;
_reflns_number_total     3785
_reflns_number_gt     2526
_reflns_threshold_expression     I>2\s(I)
_refine_ls_structure_factor_coef     Fsqd
_refine_ls_matrix_type     full
_refine_ls_R_factor_all     0.0908
_refine_ls_R_factor_gt     0.0573
_refine_ls_wR_factor_gt     0.1162
_refine_ls_wR_factor_ref     0.1325
_refine_ls_goodness_of_fit_ref     1.047
_refine_ls_restrained_S_all     1.044
_refine_ls_number_reflns     3785
_refine_ls_number_parameters     366
_refine_ls_number_restraints     97
_refine_ls_hydrogen_treatment     constr
_refine_ls_weighting_scheme     calc
_refine_ls_weighting_details
         'calc w=1/[\s^2^(Fo^2^)+(0.0381P)^2^+7.2159P] where P=(Fo^2^+2Fc^2^)/3'
_atom_sites_solution_hydrogens     geom
_atom_sites_solution_primary     direct
_atom_sites_solution_secondary     difmap
_refine_ls_shift/su_max     0.000
_refine_ls_shift/su_mean     0.000
_refine_diff_density_max     0.351
_refine_diff_density_min     -0.424
_refine_ls_extinction_method     none
_refine_ls_extinction_coef     ?
loop_
    _atom_type_symbol
    _atom_type_description
    _atom_type_scat_dispersion_real
    _atom_type_scat_dispersion_imag
    _atom_type_scat_source
    'C' 'C' 0.0033 0.0016
                         'International Tables Vol C Tables 4.2.6.8 and 6.1.1.4'
    'H' 'H' 0.0000 0.0000
                         'International Tables Vol C Tables 4.2.6.8 and 6.1.1.4'
    'N' 'N' 0.0061 0.0033
                         'International Tables Vol C Tables 4.2.6.8 and 6.1.1.4'
    'O' 'O' 0.0106 0.0060
                         'International Tables Vol C Tables 4.2.6.8 and 6.1.1.4'
    'F' 'F' 0.0171 0.0103
                         'International Tables Vol C Tables 4.2.6.8 and 6.1.1.4'
_computing_data_collection     'COLLECT (Bruker, 2008)'
_computing_cell_refinement     'DENZO-SMN (Otwinowski & Minor, 1997)'
_computing_data_reduction     'DENZO-SMN (Otwinowski & Minor, 1997)'
_computing_structure_solution     'SIR2004 (Burla <i>et al.</i>, 2005)'
_computing_structure_refinement     'SHELXL97 (Sheldrick, 2008)'
_computing_molecular_graphics
             'ORTEP-3 (Farrugia, 1997) and Mercury (Macrae <i>et al.</i>, 2008)'
_computing_publication_material     'SHELXL97 (Sheldrick, 2008)'
loop_
    _atom_site_type_symbol
    _atom_site_label
    _atom_site_fract_x
    _atom_site_fract_y
    _atom_site_fract_z
    _atom_site_U_iso_or_equiv
    _atom_site_adp_type
    _atom_site_calc_flag
    _atom_site_refinement_flags
    _atom_site_occupancy
    _atom_site_symmetry_multiplicity
    _atom_site_disorder_assembly
    _atom_site_disorder_group
    F F1 0.86727(7) 0.9378(2) 0.69841(7) 0.0376(4) Uani d . 1 1 . .
    F F2 0.78577(10) 0.8370(3) 0.59909(7) 0.0616(5) Uani d . 1 1 A .
    F F3 0.72661(9) 0.4583(3) 0.58930(7) 0.0579(5) Uani d . 1 1 . .
    F F4 0.75118(6) 0.1782(2) 0.67885(7) 0.0362(4) Uani d . 1 1 A .
    F F5 0.82680(7) 0.2875(2) 0.78079(6) 0.0345(4) Uani d . 1 1 . .
    O O1 0.87489(9) 0.8475(3) 0.82339(8) 0.0380(4) Uani d . 1 1 . .
    N N7 0.93905(9) 0.5589(3) 0.82488(9) 0.0330(5) Uani d D 1 1 . .
    N N1 1.0000 0.5463(4) 0.7500 0.0278(6) Uani d S 1 2 . .
    C C2 0.97130(10) 0.4368(4) 0.78664(11) 0.0303(5) Uani d . 1 1 A .
    C C3 0.97017(12) 0.2207(4) 0.78901(14) 0.0392(7) Uani d . 1 1 . .
    H H3 0.9496 0.1495 0.8165 0.047 Uiso calc R 1 1 A .
    C C4 1.0000 0.1126(6) 0.7500 0.0450(11) Uani d S 1 2 . .
    H H4 1.0000 -0.0360 0.7500 0.054 Uiso calc SR 1 2 . .
    C C8 0.88798(11) 0.6875(4) 0.80002(11) 0.0295(5) Uani d . 1 1 A .
    C C9 0.84960(10) 0.6158(4) 0.74248(10) 0.0253(5) Uani d . 1 1 . .
    C C10 0.83779(11) 0.7515(4) 0.69504(11) 0.0293(5) Uani d . 1 1 A .
    C C11 0.79688(13) 0.6999(4) 0.64361(11) 0.0373(6) Uani d . 1 1 . .
    C C12 0.76727(13) 0.5075(4) 0.63878(11) 0.0368(6) Uani d . 1 1 A .
    C C13 0.77919(11) 0.3668(4) 0.68450(11) 0.0294(5) Uani d . 1 1 . .
    C C14 0.81941(10) 0.4222(4) 0.73576(10) 0.0257(5) Uani d . 1 1 A .
    O O2 1.02137(19) 0.5421(8) 0.9007(2) 0.0851(16) Uani d PDU 0.773(2) 1 A 1
    C C15 0.9663(3) 0.5901(8) 0.8850(2) 0.0484(16) Uani d PDU 0.773(2) 1 A 1
    F F6 0.96821(11) 0.9929(4) 0.93716(10) 0.0545(6) Uani d P 0.773(2) 1 A 1
    F F7 0.90327(13) 1.0815(4) 1.02541(11) 0.0641(8) Uani d P 0.773(2) 1 A 1
    F F8 0.82644(14) 0.7899(4) 1.06022(10) 0.0548(7) Uani d P 0.773(2) 1 A 1
    F F9 0.81043(14) 0.4137(4) 1.00624(12) 0.0565(7) Uani d PU 0.773(2) 1 A 1
    F F10 0.87435(13) 0.3237(4) 0.91753(12) 0.0533(7) Uani d P 0.773(2) 1 A 1
    C C16 0.92394(13) 0.6546(4) 0.92708(10) 0.0413(10) Uani d PGDU 0.773(2) 1 A
                                                                               1
    C C17 0.93101(11) 0.8490(4) 0.95442(11) 0.0429(9) Uani d PGU 0.773(2) 1 A 1
    C C18 0.89756(12) 0.8949(3) 0.99922(10) 0.0451(9) Uani d PGU 0.773(2) 1 A 1
    C C19 0.85705(12) 0.7464(4) 1.01668(10) 0.0432(9) Uani d PGU 0.773(2) 1 A 1
    C C20 0.84999(14) 0.5520(4) 0.98934(13) 0.0407(11) Uani d PGU 0.773(2) 1 A 1
    C C21 0.88343(15) 0.5061(3) 0.94454(13) 0.0381(12) Uani d PGU 0.773(2) 1 A 1
    O O2B 1.0322(5) 0.4514(16) 0.8935(5) 0.041(3) Uani d PDU 0.227(2) 1 A 2
    C C15B 0.9785(6) 0.524(2) 0.8821(5) 0.027(4) Uani d PDU 0.227(2) 1 A 2
    F F6B 1.0454(3) 0.7631(12) 0.9763(3) 0.048(2) Uani d P 0.227(2) 1 A 2
    F F7B 0.9953(4) 0.8597(13) 1.0711(3) 0.060(2) Uani d P 0.227(2) 1 A 2
    F F8B 0.8734(5) 0.7549(14) 1.0761(3) 0.059(2) Uani d P 0.227(2) 1 A 2
    F F9B 0.8023(5) 0.5329(19) 0.9872(4) 0.058(3) Uani d P 0.227(2) 1 A 2
    F F10B 0.8522(4) 0.4215(13) 0.8935(3) 0.0397(18) Uani d P 0.227(2) 1 A 2
    C C16B 0.9465(4) 0.6015(14) 0.9305(3) 0.029(3) Uani d PGDU 0.227(2) 1 A 2
    C C17B 0.9844(3) 0.7046(14) 0.9773(3) 0.040(2) Uani d PGU 0.227(2) 1 A 2
    C C18B 0.9591(4) 0.7582(14) 1.0267(3) 0.043(3) Uani d PGU 0.227(2) 1 A 2
    C C19B 0.8959(4) 0.7086(15) 1.0293(3) 0.042(3) Uani d PGU 0.227(2) 1 A 2
    C C20B 0.8581(3) 0.6055(17) 0.9825(4) 0.034(3) Uani d PGU 0.227(2) 1 A 2
    C C21B 0.8833(4) 0.5519(16) 0.9331(4) 0.025(3) Uani d PGU 0.227(2) 1 A 2
loop_
    _atom_site_aniso_label
    _atom_site_aniso_U_11
    _atom_site_aniso_U_22
    _atom_site_aniso_U_33
    _atom_site_aniso_U_12
    _atom_site_aniso_U_13
    _atom_site_aniso_U_23
    F1 0.0398(8) 0.0247(7) 0.0498(9) -0.0086(6) 0.0121(7) 0.0033(7)
    F2 0.0912(14) 0.0489(11) 0.0402(9) -0.0188(10) 0.0006(9) 0.0136(8)
    F3 0.0692(12) 0.0568(12) 0.0403(9) -0.0210(10) -0.0093(8) -0.0015(9)
    F4 0.0296(7) 0.0285(8) 0.0512(9) -0.0101(6) 0.0095(6) -0.0078(7)
    F5 0.0346(7) 0.0277(8) 0.0409(8) -0.0072(6) 0.0062(6) 0.0061(6)
    O1 0.0464(11) 0.0271(9) 0.0434(10) -0.0083(8) 0.0159(8) -0.0102(8)
    N7 0.0269(10) 0.0343(12) 0.0373(11) -0.0054(9) 0.0049(9) -0.0024(10)
    N1 0.0174(12) 0.0214(14) 0.0433(17) 0.000 0.0021(12) 0.000
    C2 0.0179(10) 0.0263(12) 0.0447(14) -0.0012(10) 0.0000(10) 0.0012(11)
    C3 0.0236(12) 0.0271(13) 0.0656(19) -0.0033(10) 0.0042(12) 0.0084(13)
    C4 0.0240(17) 0.0192(17) 0.089(3) 0.000 0.0020(19) 0.000
    C8 0.0276(11) 0.0245(12) 0.0386(13) -0.0081(10) 0.0118(10) -0.0014(11)
    C9 0.0219(10) 0.0237(11) 0.0331(12) -0.0003(9) 0.0118(9) -0.0031(10)
    C10 0.0304(12) 0.0201(11) 0.0400(14) -0.0056(10) 0.0140(11) -0.0031(11)
    C11 0.0457(15) 0.0356(15) 0.0319(13) -0.0049(12) 0.0105(11) 0.0059(12)
    C12 0.0383(14) 0.0381(15) 0.0329(13) -0.0081(12) 0.0033(11) -0.0051(12)
    C13 0.0256(11) 0.0241(12) 0.0408(14) -0.0059(10) 0.0121(10) -0.0057(11)
    C14 0.0228(10) 0.0230(12) 0.0330(12) 0.0016(9) 0.0095(9) -0.0003(10)
    O2 0.040(2) 0.106(4) 0.094(3) 0.032(2) -0.0279(18) -0.061(3)
    C15 0.035(2) 0.041(3) 0.062(3) 0.009(2) -0.011(2) -0.026(2)
    F6 0.0586(14) 0.0444(14) 0.0607(15) -0.0048(12) 0.0116(12) -0.0191(12)
    F7 0.0776(17) 0.0436(14) 0.0734(17) -0.0001(13) 0.0204(13) -0.0319(13)
    F8 0.0691(17) 0.0515(15) 0.0451(13) 0.0136(13) 0.0142(12) -0.0149(11)
    F9 0.0761(18) 0.0438(16) 0.0508(16) 0.0007(15) 0.0151(14) -0.0041(13)
    F10 0.0680(17) 0.0360(14) 0.0561(16) 0.0013(12) 0.0117(13) -0.0186(12)
    C16 0.038(2) 0.036(2) 0.043(2) 0.0126(18) -0.0102(16) -0.0140(17)
    C17 0.0409(18) 0.0379(19) 0.045(2) 0.0075(16) -0.0048(16) -0.0116(17)
    C18 0.050(2) 0.0365(19) 0.044(2) 0.0138(17) -0.0044(16) -0.0166(17)
    C19 0.047(2) 0.044(2) 0.0341(18) 0.0151(18) -0.0019(16) -0.0082(17)
    C20 0.055(3) 0.029(2) 0.033(2) 0.0114(19) -0.006(2) -0.0009(18)
    C21 0.048(2) 0.023(2) 0.037(2) 0.0125(17) -0.0080(18) -0.0023(18)
    O2B 0.040(5) 0.030(5) 0.044(5) 0.004(4) -0.016(4) 0.017(4)
    C15B 0.030(8) 0.027(8) 0.024(6) -0.005(6) 0.005(5) 0.009(6)
    F6B 0.048(4) 0.050(5) 0.040(4) -0.003(4) -0.007(3) 0.011(4)
    F7B 0.083(6) 0.049(5) 0.038(4) 0.001(5) -0.012(4) -0.003(4)
    F8B 0.077(6) 0.065(6) 0.038(4) 0.022(5) 0.020(4) -0.007(4)
    F9B 0.067(6) 0.076(7) 0.036(5) -0.012(6) 0.018(4) -0.005(5)
    F10B 0.055(5) 0.038(4) 0.025(3) -0.013(4) 0.004(3) -0.006(3)
    C16B 0.042(6) 0.023(5) 0.020(4) 0.001(5) 0.002(4) 0.000(4)
    C17B 0.053(6) 0.031(5) 0.032(5) -0.001(5) 0.000(4) 0.003(4)
    C18B 0.060(6) 0.039(5) 0.027(5) 0.007(5) -0.001(5) -0.002(4)
    C19B 0.059(6) 0.045(6) 0.024(5) 0.006(5) 0.015(5) -0.001(4)
    C20B 0.046(6) 0.021(5) 0.037(5) 0.005(5) 0.009(5) 0.014(5)
    C21B 0.044(6) 0.009(4) 0.020(5) 0.003(4) 0.001(4) 0.002(4)
_geom_special_details
;
All s.u.'s (except the s.u. in the dihedral angle between two l.s. planes) are
estimated using the full covariance matrix. The cell s.u.'s are taken into
account individually in the estimation of s.u.'s in distances, angles and
torsion angles; correlations between s.u.'s in cell parameters are only used
when they are defined by crystal symmetry. An approximate (isotropic)
treatment of cell s.u.'s is used for estimating s.u.'s involving l.s. planes.
;
loop_
    _geom_bond_atom_site_label_1
    _geom_bond_atom_site_label_2
    _geom_bond_site_symmetry_2
    _geom_bond_distance
    _geom_bond_publ_flag
    F1 C10 . 1.341(3) ?
    F2 C11 . 1.339(3) ?
    F3 C12 . 1.338(3) ?
    F4 C13 . 1.340(3) ?
    F5 C14 . 1.338(3) ?
    O1 C8 . 1.213(3) ?
    N7 C8 . 1.398(3) ?
    N7 C15 . 1.417(6) ?
    N7 C2 . 1.443(3) ?
    N7 C15B . 1.446(12) ?
    N1 C2 2_756 1.330(3) ?
    N1 C2 . 1.330(3) ?
    C2 C3 . 1.383(4) ?
    C3 C4 . 1.379(3) ?
    C3 H3 . 0.9500 ?
    C4 C3 2_756 1.379(3) ?
    C4 H4 . 0.9500 ?
    C8 C9 . 1.498(3) ?
    C9 C10 . 1.384(3) ?
    C9 C14 . 1.389(3) ?
    C10 C11 . 1.377(4) ?
    C11 C12 . 1.377(4) ?
    C12 C13 . 1.375(4) ?
    C13 C14 . 1.374(3) ?
    O2 C15 . 1.200(6) ?
    C15 C16 . 1.498(6) ?
    F6 C17 . 1.321(3) ?
    F7 C18 . 1.333(3) ?
    F8 C19 . 1.324(3) ?
    F9 C20 . 1.327(4) ?
    F10 C21 . 1.320(3) ?
    C16 C17 . 1.3900 ?
    C16 C21 . 1.3900 ?
    C17 C18 . 1.3900 ?
    C18 C19 . 1.3900 ?
    C19 C20 . 1.3900 ?
    C20 C21 . 1.3900 ?
    O2B C15B . 1.215(14) ?
    C15B C16B . 1.497(13) ?
    F6B C17B . 1.353(9) ?
    F7B C18B . 1.332(10) ?
    F8B C19B . 1.294(9) ?
    F9B C20B . 1.294(12) ?
    F10B C21B . 1.321(9) ?
    C16B C17B . 1.3900 ?
    C16B C21B . 1.3900 ?
    C17B C18B . 1.3900 ?
    C18B C19B . 1.3900 ?
    C19B C20B . 1.3900 ?
    C20B C21B . 1.3900 ?
loop_
    _geom_angle_atom_site_label_1
    _geom_angle_atom_site_label_2
    _geom_angle_atom_site_label_3
    _geom_angle_site_symmetry_1
    _geom_angle_site_symmetry_3
    _geom_angle
    _geom_angle_publ_flag
    C8 N7 C15 . . 117.8(3) ?
    C8 N7 C2 . . 119.1(2) ?
    C15 N7 C2 . . 121.5(3) ?
    C8 N7 C15B . . 138.0(6) ?
    C2 N7 C15B . . 102.4(6) ?
    C2 N1 C2 2_756 . 116.5(3) ?
    N1 C2 C3 . . 124.4(3) ?
    N1 C2 N7 . . 115.5(2) ?
    C3 C2 N7 . . 120.2(2) ?
    C4 C3 C2 . . 117.5(3) ?
    C4 C3 H3 . . 121.3 ?
    C2 C3 H3 . . 121.3 ?
    C3 C4 C3 . 2_756 119.8(4) ?
    C3 C4 H4 . . 120.1 ?
    C3 C4 H4 2_756 . 120.1 ?
    O1 C8 N7 . . 122.5(2) ?
    O1 C8 C9 . . 121.4(2) ?
    N7 C8 C9 . . 116.1(2) ?
    C10 C9 C14 . . 117.2(2) ?
    C10 C9 C8 . . 120.1(2) ?
    C14 C9 C8 . . 122.4(2) ?
    F1 C10 C11 . . 118.5(2) ?
    F1 C10 C9 . . 119.7(2) ?
    C11 C10 C9 . . 121.8(2) ?
    F2 C11 C12 . . 120.6(2) ?
    F2 C11 C10 . . 120.0(2) ?
    C12 C11 C10 . . 119.4(2) ?
    F3 C12 C13 . . 120.1(2) ?
    F3 C12 C11 . . 119.5(2) ?
    C13 C12 C11 . . 120.4(2) ?
    F4 C13 C14 . . 120.7(2) ?
    F4 C13 C12 . . 119.9(2) ?
    C14 C13 C12 . . 119.4(2) ?
    F5 C14 C13 . . 118.0(2) ?
    F5 C14 C9 . . 120.1(2) ?
    C13 C14 C9 . . 121.8(2) ?
    O2 C15 N7 . . 117.4(5) ?
    O2 C15 C16 . . 122.8(5) ?
    N7 C15 C16 . . 119.3(4) ?
    C17 C16 C21 . . 120.0 ?
    C17 C16 C15 . . 120.9(3) ?
    C21 C16 C15 . . 118.5(3) ?
    F6 C17 C16 . . 120.4(2) ?
    F6 C17 C18 . . 119.6(2) ?
    C16 C17 C18 . . 120.0 ?
    F7 C18 C19 . . 119.3(2) ?
    F7 C18 C17 . . 120.7(2) ?
    C19 C18 C17 . . 120.0 ?
    F8 C19 C18 . . 119.6(2) ?
    F8 C19 C20 . . 120.4(2) ?
    C18 C19 C20 . . 120.0 ?
    F9 C20 C21 . . 121.1(2) ?
    F9 C20 C19 . . 118.9(2) ?
    C21 C20 C19 . . 120.0 ?
    F10 C21 C20 . . 119.2(2) ?
    F10 C21 C16 . . 120.7(2) ?
    C20 C21 C16 . . 120.0 ?
    O2B C15B N7 . . 128.4(11) ?
    O2B C15B C16B . . 120.1(11) ?
    N7 C15B C16B . . 111.4(9) ?
    C17B C16B C21B . . 120.0 ?
    C17B C16B C15B . . 117.5(7) ?
    C21B C16B C15B . . 122.0(7) ?
    F6B C17B C18B . . 117.5(6) ?
    F6B C17B C16B . . 122.5(6) ?
    C18B C17B C16B . . 120.0 ?
    F7B C18B C17B . . 119.8(7) ?
    F7B C18B C19B . . 120.2(7) ?
    C17B C18B C19B . . 120.0 ?
    F8B C19B C20B . . 120.6(8) ?
    F8B C19B C18B . . 119.4(8) ?
    C20B C19B C18B . . 120.0 ?
    F9B C20B C19B . . 120.8(8) ?
    F9B C20B C21B . . 118.5(8) ?
    C19B C20B C21B . . 120.0 ?
    F10B C21B C20B . . 120.3(7) ?
    F10B C21B C16B . . 118.6(7) ?
    C20B C21B C16B . . 120.0 ?
loop_
    _geom_torsion_atom_site_label_1
    _geom_torsion_atom_site_label_2
    _geom_torsion_atom_site_label_3
    _geom_torsion_atom_site_label_4
    _geom_torsion_site_symmetry_1
    _geom_torsion_site_symmetry_2
    _geom_torsion_site_symmetry_3
    _geom_torsion_site_symmetry_4
    _geom_torsion
    _geom_torsion_publ_flag
    C2 N1 C2 C3 2_756 . . . 0.57(19) ?
    C2 N1 C2 N7 2_756 . . . -178.4(2) ?
    C8 N7 C2 N1 . . . . 62.2(3) ?
    C15 N7 C2 N1 . . . . -103.0(4) ?
    C15B N7 C2 N1 . . . . -111.0(6) ?
    C8 N7 C2 C3 . . . . -116.9(3) ?
    C15 N7 C2 C3 . . . . 78.0(4) ?
    C15B N7 C2 C3 . . . . 70.0(6) ?
    N1 C2 C3 C4 . . . . -1.1(4) ?
    N7 C2 C3 C4 . . . . 177.85(18) ?
    C2 C3 C4 C3 . . . 2_756 0.50(17) ?
    C15 N7 C8 O1 . . . . 15.2(4) ?
    C2 N7 C8 O1 . . . . -150.5(2) ?
    C15B N7 C8 O1 . . . . 19.5(9) ?
    C15 N7 C8 C9 . . . . -164.5(3) ?
    C2 N7 C8 C9 . . . . 29.8(3) ?
    C15B N7 C8 C9 . . . . -160.2(8) ?
    O1 C8 C9 C10 . . . . 51.4(3) ?
    N7 C8 C9 C10 . . . . -128.9(2) ?
    O1 C8 C9 C14 . . . . -122.1(3) ?
    N7 C8 C9 C14 . . . . 57.6(3) ?
    C14 C9 C10 F1 . . . . -177.86(19) ?
    C8 C9 C10 F1 . . . . 8.3(3) ?
    C14 C9 C10 C11 . . . . 1.3(4) ?
    C8 C9 C10 C11 . . . . -172.6(2) ?
    F1 C10 C11 F2 . . . . -2.1(4) ?
    C9 C10 C11 F2 . . . . 178.8(2) ?
    F1 C10 C11 C12 . . . . 178.5(2) ?
    C9 C10 C11 C12 . . . . -0.6(4) ?
    F2 C11 C12 F3 . . . . -0.6(4) ?
    C10 C11 C12 F3 . . . . 178.8(3) ?
    F2 C11 C12 C13 . . . . 179.6(2) ?
    C10 C11 C12 C13 . . . . -1.1(4) ?
    F3 C12 C13 F4 . . . . 1.6(4) ?
    C11 C12 C13 F4 . . . . -178.6(2) ?
    F3 C12 C13 C14 . . . . -177.9(2) ?
    C11 C12 C13 C14 . . . . 2.0(4) ?
    F4 C13 C14 F5 . . . . -3.7(3) ?
    C12 C13 C14 F5 . . . . 175.7(2) ?
    F4 C13 C14 C9 . . . . 179.26(19) ?
    C12 C13 C14 C9 . . . . -1.3(4) ?
    C10 C9 C14 F5 . . . . -177.3(2) ?
    C8 C9 C14 F5 . . . . -3.6(3) ?
    C10 C9 C14 C13 . . . . -0.3(3) ?
    C8 C9 C14 C13 . . . . 173.4(2) ?
    C8 N7 C15 O2 . . . . -153.1(5) ?
    C2 N7 C15 O2 . . . . 12.2(7) ?
    C8 N7 C15 C16 . . . . 34.5(6) ?
    C2 N7 C15 C16 . . . . -160.2(3) ?
    O2 C15 C16 C17 . . . . 73.5(6) ?
    N7 C15 C16 C17 . . . . -114.5(4) ?
    O2 C15 C16 C21 . . . . -97.7(6) ?
    N7 C15 C16 C21 . . . . 74.2(5) ?
    C21 C16 C17 F6 . . . . -178.4(3) ?
    C15 C16 C17 F6 . . . . 10.5(4) ?
    C21 C16 C17 C18 . . . . 0.0 ?
    C15 C16 C17 C18 . . . . -171.1(3) ?
    F6 C17 C18 F7 . . . . -0.9(3) ?
    C16 C17 C18 F7 . . . . -179.2(3) ?
    F6 C17 C18 C19 . . . . 178.4(3) ?
    C16 C17 C18 C19 . . . . 0.0 ?
    F7 C18 C19 F8 . . . . -2.2(3) ?
    C17 C18 C19 F8 . . . . 178.6(3) ?
    F7 C18 C19 C20 . . . . 179.3(3) ?
    C17 C18 C19 C20 . . . . 0.0 ?
    F8 C19 C20 F9 . . . . 2.3(3) ?
    C18 C19 C20 F9 . . . . -179.1(3) ?
    F8 C19 C20 C21 . . . . -178.6(3) ?
    C18 C19 C20 C21 . . . . 0.0 ?
    F9 C20 C21 F10 . . . . 1.7(3) ?
    C19 C20 C21 F10 . . . . -177.5(3) ?
    F9 C20 C21 C16 . . . . 179.1(3) ?
    C19 C20 C21 C16 . . . . 0.0 ?
    C17 C16 C21 F10 . . . . 177.4(3) ?
    C15 C16 C21 F10 . . . . -11.2(4) ?
    C17 C16 C21 C20 . . . . 0.0 ?
    C15 C16 C21 C20 . . . . 171.3(3) ?
    C8 N7 C15B O2B . . . . -155.9(9) ?
    C2 N7 C15B O2B . . . . 15.1(14) ?
    C8 N7 C15B C16B . . . . 20.5(14) ?
    C2 N7 C15B C16B . . . . -168.5(7) ?
    O2B C15B C16B C17B . . . . 37.7(14) ?
    N7 C15B C16B C17B . . . . -139.0(8) ?
    O2B C15B C16B C21B . . . . -134.5(10) ?
    N7 C15B C16B C21B . . . . 48.8(11) ?
    C21B C16B C17B F6B . . . . -177.6(9) ?
    C15B C16B C17B F6B . . . . 10.0(10) ?
    C21B C16B C17B C18B . . . . 0.0 ?
    C15B C16B C17B C18B . . . . -172.3(9) ?
    F6B C17B C18B F7B . . . . -1.2(9) ?
    C16B C17B C18B F7B . . . . -179.0(9) ?
    F6B C17B C18B C19B . . . . 177.8(9) ?
    C16B C17B C18B C19B . . . . 0.0 ?
    F7B C18B C19B F8B . . . . -2.6(11) ?
    C17B C18B C19B F8B . . . . 178.4(10) ?
    F7B C18B C19B C20B . . . . 179.0(9) ?
    C17B C18B C19B C20B . . . . 0.0 ?
    F8B C19B C20B F9B . . . . -7.9(12) ?
    C18B C19B C20B F9B . . . . 170.5(12) ?
    F8B C19B C20B C21B . . . . -178.4(10) ?
    C18B C19B C20B C21B . . . . 0.0 ?
    F9B C20B C21B F10B . . . . -3.3(10) ?
    C19B C20B C21B F10B . . . . 167.5(10) ?
    F9B C20B C21B C16B . . . . -170.7(11) ?
    C19B C20B C21B C16B . . . . 0.0 ?
    C17B C16B C21B F10B . . . . -167.7(10) ?
    C15B C16B C21B F10B . . . . 4.3(11) ?
    C17B C16B C21B C20B . . . . 0.0 ?
    C15B C16B C21B C20B . . . . 172.0(9) ?
loop_
    _geom_hbond_atom_site_label_D
    _geom_hbond_atom_site_label_H
    _geom_hbond_atom_site_label_A
    _geom_hbond_site_symmetry_A
    _geom_hbond_distance_DH
    _geom_hbond_distance_HA
    _geom_hbond_distance_DA
    _geom_hbond_angle_DHA
    C4 H4 N1 1_545 0.95 2.67 3.621(5) 180
    C3 H3 O1 1_545 0.95 2.52 3.318(3) 141
_iucr_refine_instructions_details
;
TITL dap4 in C 2/c
CELL   0.71073  21.2370   6.3940  23.1045  90.000 100.585  90.000
ZERR     4       0.0005   0.0001   0.0005   0.000   0.001   0.000
LATT  7
SYMM -X,Y,1/2-Z
SFAC        C       H       N       O       F
UNIT       132      12      12      16      80
L.S.      10
OMIT 2 0 0
OMIT -19 3 12
TEMP  -150
SIZE  0.30 0.18 0.16
SADI C15 C16 C15b C16b
SADI C15 O2 C15b O2b
SADI N7 C15 N7 C15b
FLAT N7 C15 O2 C16
FLAT N7 C15b O2b C16b
SIMU 0.01 0.02 C16 C17 C18 C19 C20 C21
SIMU 0.01 0.02 C16b C17b C18b C19b C20b C21b
DELU C20 F9
DELU C16 C21
ISOR 0.01 O2b
SIMU 0.01 0.02 O2 C15
SIMU 0.01 0.02 O2B C15b
EQIV $1 -x+2, y, -z+1.5
EQIV $2 x, y-1, z
MPLA N1 N1 C2 C3 C4 C3_$1 C2_$1
MPLA C9 C9 C10 C11 C12 C13 C14
MPLA C16 C16 C17 C18 C19 C20 C21
MPLA N1 N1 C2 C3 C4 C3_$1 C2_$1
MPLA C16B C16B C17B C18B C19B C20B C21B
MPLA C9 C9 C10 C11 C12 C13 C14
HTAB C4 N1_$2
HTAB C3 O1_$2
ACTA
CONF
HTAB
BOND $H
FMAP      2
PLAN     25
WGHT    0.038100    7.215900
FVAR       0.12903   0.77277
F1    5    0.867271    0.937812    0.698407    11.00000    0.03978    0.02468 =
         0.04978    0.00331    0.01212   -0.00856
F2    5    0.785767    0.837033    0.599090    11.00000    0.09125    0.04892 =
         0.04020    0.01359    0.00056   -0.01879
F3    5    0.726608    0.458252    0.589299    11.00000    0.06922    0.05684 =
         0.04025   -0.00150   -0.00934   -0.02103
F4    5    0.751180    0.178213    0.678847    11.00000    0.02963    0.02848 =
         0.05119   -0.00782    0.00952   -0.01011
F5    5    0.826802    0.287511    0.780786    11.00000    0.03459    0.02773 =
         0.04092    0.00613    0.00624   -0.00718
O1    4    0.874892    0.847508    0.823392    11.00000    0.04642    0.02710 =
         0.04343   -0.01025    0.01586   -0.00829
N7    3    0.939050    0.558924    0.824884    11.00000    0.02694    0.03434 =
         0.03735   -0.00238    0.00488   -0.00536
N1    3    1.000000    0.546285    0.750000    10.50000    0.01739    0.02143 =
         0.04331    0.00000    0.00211    0.00000
C2    1    0.971296    0.436818    0.786642    11.00000    0.01786    0.02629 =
         0.04465    0.00124   -0.00001   -0.00122
C3    1    0.970165    0.220730    0.789013    11.00000    0.02359    0.02705 =
         0.06556    0.00840    0.00424   -0.00333
AFIX  43
H3    2    0.949612    0.149493    0.816481    11.00000   -1.20000
AFIX   0
C4    1    1.000000    0.112587    0.750000    10.50000    0.02400    0.01915 =
         0.08867    0.00000    0.00196    0.00000
AFIX  43
H4    2    1.000000   -0.035990    0.750000    10.50000   -1.20000
AFIX   0
C8    1    0.887976    0.687483    0.800023    11.00000    0.02764    0.02455 =
         0.03863   -0.00136    0.01182   -0.00807
C9    1    0.849604    0.615775    0.742479    11.00000    0.02186    0.02367 =
         0.03307   -0.00311    0.01178   -0.00034
C10   1    0.837785    0.751498    0.695042    11.00000    0.03044    0.02015 =
         0.04004   -0.00306    0.01397   -0.00562
C11   1    0.796885    0.699906    0.643610    11.00000    0.04568    0.03558 =
         0.03190    0.00586    0.01045   -0.00494
C12   1    0.767267    0.507510    0.638784    11.00000    0.03826    0.03806 =
         0.03293   -0.00510    0.00326   -0.00815
C13   1    0.779193    0.366763    0.684496    11.00000    0.02565    0.02409 =
         0.04077   -0.00566    0.01213   -0.00593
C14   1    0.819415    0.422248    0.735756    11.00000    0.02278    0.02302 =
         0.03297   -0.00035    0.00950    0.00156
PART 1
O2    4    1.021375    0.542074    0.900708    21.00000    0.04037    0.10574 =
         0.09381   -0.06110   -0.02785    0.03210
C15   1    0.966262    0.590149    0.884999    21.00000    0.03475    0.04119 =
         0.06171   -0.02644   -0.01077    0.00879
F6    5    0.968209    0.992893    0.937158    21.00000    0.05858    0.04444 =
         0.06067   -0.01914    0.01161   -0.00483
F7    5    0.903267    1.081542    1.025415    21.00000    0.07761    0.04364 =
         0.07338   -0.03189    0.02038   -0.00011
F8    5    0.826444    0.789877    1.060222    21.00000    0.06905    0.05149 =
         0.04513   -0.01492    0.01419    0.01362
F9    5    0.810425    0.413709    1.006238    21.00000    0.07609    0.04377 =
         0.05085   -0.00406    0.01512    0.00067
F10   5    0.874351    0.323728    0.917526    21.00000    0.06803    0.03604 =
         0.05608   -0.01856    0.01168    0.00125
AFIX  66
C16   1    0.923943    0.654596    0.927081    21.00000    0.03839    0.03631 =
         0.04256   -0.01402   -0.01022    0.01259
C17   1    0.931005    0.849026    0.954417    21.00000    0.04091    0.03787 =
         0.04511   -0.01160   -0.00478    0.00749
C18   1    0.897561    0.894940    0.999216    21.00000    0.05026    0.03654 =
         0.04367   -0.01657   -0.00439    0.01377
C19   1    0.857054    0.746427    1.016680    21.00000    0.04743    0.04435 =
         0.03413   -0.00825   -0.00187    0.01513
C20   1    0.849990    0.551997    0.989344    21.00000    0.05493    0.02850 =
         0.03309   -0.00094   -0.00629    0.01142
C21   1    0.883434    0.506079    0.944545    21.00000    0.04814    0.02345 =
         0.03681   -0.00229   -0.00802    0.01247
AFIX   0
PART 2
O2B   4    1.032231    0.451393    0.893483   -21.00000    0.04034    0.02951 =
         0.04419    0.01696   -0.01588    0.00351
C15B  1    0.978463    0.523611    0.882084   -21.00000    0.03031    0.02660 =
         0.02424    0.00860    0.00466   -0.00521
F6B   5    1.045373    0.763069    0.976306   -21.00000    0.04826    0.05015 =
         0.03999    0.01067   -0.00701   -0.00286
F7B   5    0.995275    0.859711    1.071071   -21.00000    0.08310    0.04892 =
         0.03841   -0.00304   -0.01216    0.00103
F8B   5    0.873416    0.754933    1.076075   -21.00000    0.07716    0.06529 =
         0.03845   -0.00686    0.02044    0.02197
F9B   5    0.802344    0.532902    0.987163   -21.00000    0.06674    0.07581 =
         0.03588   -0.00467    0.01769   -0.01205
F10B  5    0.852222    0.421519    0.893532   -21.00000    0.05547    0.03786 =
         0.02461   -0.00599    0.00447   -0.01277
AFIX  66
C16B  1    0.946481    0.601481    0.930516   -21.00000    0.04215    0.02331 =
         0.01957    0.00028    0.00172    0.00129
C17B  1    0.984368    0.704606    0.977324   -21.00000    0.05299    0.03091 =
         0.03190    0.00254   -0.00020   -0.00124
C18B  1    0.959102    0.758173    1.026709   -21.00000    0.05966    0.03894 =
         0.02729   -0.00157   -0.00086    0.00714
C19B  1    0.895948    0.708615    1.029287   -21.00000    0.05883    0.04458 =
         0.02420   -0.00095    0.01534    0.00642
C20B  1    0.858061    0.605490    0.982479   -21.00000    0.04623    0.02134 =
         0.03650    0.01439    0.00925    0.00517
C21B  1    0.883326    0.551922    0.933093   -21.00000    0.04388    0.00882 =
         0.01997    0.00220    0.00058    0.00298
PART 0
HKLF   4
REM  dap4 in C 2/c
REM R1 =  0.0573 for   2526 Fo > 4sig(Fo)  and  0.0908 for all   3785 data
REM    366 parameters refined using     97 restraints
END
WGHT      0.0381      7.2464
REM Highest difference peak  0.351,  deepest hole -0.424,  1-sigma level  0.058
Q1    1   1.0118  0.5018  0.9093  11.00000  0.05    0.35
Q2    1   0.7514  0.3469  0.5916  11.00000  0.05    0.35
Q3    1   0.8104  0.7471  0.5908  11.00000  0.05    0.35
Q4    1   1.0227  0.6430  0.8787  11.00000  0.05    0.34
Q5    1   1.0423  0.5012  0.8763  11.00000  0.05    0.27
Q6    1   0.7712  0.8520  0.5905  11.00000  0.05    0.24
Q7    1   0.9045  1.1255  0.9873  11.00000  0.05    0.23
Q8    1   0.9722  0.3331  0.7755  11.00000  0.05    0.22
Q9    1   1.0626  0.8760  0.9906  11.00000  0.05    0.22
Q10   1   0.9052  0.8992  0.9705  11.00000  0.05    0.21
Q11   1   0.9767  1.0321  0.9093  11.00000  0.05    0.21
Q12   1   0.7901  0.3983  0.6497  11.00000  0.05    0.21
Q13   1   0.9240  0.7924  0.9615  11.00000  0.05    0.21
Q14   1   0.9040  0.7878  0.8299  11.00000  0.05    0.21
Q15   1   0.9255  0.7561  0.9497  11.00000  0.05    0.21
Q16   1   0.9496  0.4545  0.8166  11.00000  0.05    0.20
Q17   1   0.8844  1.1831  1.0006  11.00000  0.05    0.20
Q18   1   0.8690  0.8595  0.9903  11.00000  0.05    0.20
Q19   1   0.8575  0.8254  0.9973  11.00000  0.05    0.20
Q20   1   0.9474  1.0126  0.9022  11.00000  0.05    0.20
Q21   1   0.9030  0.8081  1.0089  11.00000  0.05    0.20
Q22   1   0.8038  0.4202  0.7059  11.00000  0.05    0.19
Q23   1   0.8311  0.9935  1.0031  11.00000  0.05    0.18
Q24   1   1.0425  0.3540  0.9008  11.00000  0.05    0.18
Q25   1   0.9189  0.6301  0.8028  11.00000  0.05    0.18
;
