# Supplementary material for: N 2,N 2,N 6,N 6-Tetra­kis(2,3,4,5,6-penta­fluoro­benzo­yl)pyridine-2,6-diamine
Source: Acta Crystallogr Sect E Struct Rep Online. 2011 Nov 25;67(Pt 12):o3429–30. doi: 10.1107/S1600536811048768 (PMC3239063; doi:10.1107/S1600536811048768)
Supplement: Supplementary file 2 [file e-67-o3429-Isup2.hkl]

#
# h,k,l, Fc-squared, Fo-squared, sigma(Fo-squared) and status flag
#
data_I
_shelx_title ' dap4 in C 2/c'
_shelx_refln_list_code          4
_shelx_F_calc_maximum      326.74
_exptl_crystal_F_000      1736.00
_reflns_d_resolution_high  0.7524
 
loop_
 _symmetry_equiv_pos_as_xyz
 'x, y, z'
 '-x, y, -z+1/2'
 'x+1/2, y+1/2, z'
 '-x+1/2, y+1/2, -z+1/2'
 '-x, -y, -z'
 'x, -y, z-1/2'
 '-x+1/2, -y+1/2, -z'
 'x+1/2, -y+1/2, z-1/2'
 
_cell_length_a    21.2370
_cell_length_b     6.3940
_cell_length_c    23.1045
_cell_angle_alpha  90.000
_cell_angle_beta  100.585
_cell_angle_gamma  90.000
 
_shelx_F_squared_multiplier     1.000
 
loop_
 _refln_index_h
 _refln_index_k
 _refln_index_l
 _refln_F_squared_calc
 _refln_F_squared_meas
 _refln_F_squared_sigma
 _refln_observed_status
   4   0   0      449.05      474.48     12.01 o
   6   0   0    16657.27    16354.60    198.20 o
   8   0   0    15382.30    14762.99    186.19 o
  10   0   0     2250.61     2336.37     48.05 o
  12   0   0     2940.13     3045.09     78.08 o
  14   0   0     2424.18     2312.35     54.05 o
  16   0   0       27.63       18.02     12.01 o
  18   0   0       48.65       48.05     12.01 o
  20   0   0     1800.68     1891.92     54.05 o
  22   0   0      218.97      204.21     24.02 o
  24   0   0       13.31        6.01     24.02 o
  26   0   0        0.29        0.00     24.02 o
   1   1   0    18487.74    17437.51    210.21 o
   3   1   0      958.54      920.86     42.04 o
   5   1   0    16615.97    16555.85    161.38 o
   7   1   0      587.17      493.72     45.05 o
   9   1   0     8856.10     8972.01     95.49 o
  11   1   0     1009.31      786.98     16.99 o
  13   1   0      293.26      336.77     12.74 o
  15   1   0        5.76       14.01      5.37 o
  17   1   0       17.88       33.03      8.49 o
  19   1   0        9.49       27.03      8.49 o
  21   1   0       72.60       49.76     14.41 o
  23   1   0      837.61      913.98     51.05 o
  25   1   0       50.47       74.65     22.31 o
  27   1   0      290.29      360.37     54.05 o
   0   2   0     1461.68     1497.87     78.08 o
   2   2   0    15462.65    15593.14    131.45 o
   4   2   0    11128.20    11057.67    103.99 o
   6   2   0      993.22      908.64     14.41 o
   8   2   0     2315.51     2550.02     33.98 o
  10   2   0      310.20      272.11     12.01 o
  12   2   0     1692.35     1859.67     31.64 o
  14   2   0     1013.55      958.76     81.08 o
  16   2   0      288.87      347.00     24.02 o
  18   2   0      166.83      115.38     15.02 o
  20   2   0       29.42       10.30     18.02 o
  22   2   0      622.83      631.62     66.07 o
  24   2   0      994.94      881.57     84.09 o
  26   2   0       70.42      150.15     42.04 o
   1   3   0      980.26     1018.13     36.04 o
   3   3   0     3168.47     3263.46     37.52 o
   5   3   0      761.74      549.77     42.04 o
   7   3   0       13.69       12.01      4.25 o
   9   3   0      288.45      285.73     15.02 o
  11   3   0      102.91       83.77     21.02 o
  13   3   0       51.02       80.74     18.02 o
  15   3   0       35.69       34.03     10.74 o
  17   3   0      579.61      460.68     69.07 o
  19   3   0       11.46       30.03     24.02 o
  21   3   0        1.36       24.78     33.03 o
  23   3   0       81.79      153.85     45.05 o
  25   3   0       61.73       42.04     27.36 o
   0   4   0       63.16       39.04     12.74 o
   2   4   0      122.54       92.27     18.02 o
   4   4   0      810.82      970.55     23.07 o
   6   4   0     3474.55     3391.11     87.09 o
   8   4   0      244.08      258.07      9.99 o
  10   4   0      821.56      887.61     72.07 o
  12   4   0        0.14       -3.60     12.01 o
  14   4   0     1293.80     1355.02     42.04 o
  16   4   0      384.38      334.09     26.86 o
  18   4   0       26.75        4.00     57.06 o
  20   4   0      133.30       98.14     23.07 o
  22   4   0       68.33       99.40     33.03 o
  24   4   0       30.74      125.58     72.07 o
   1   5   0        9.03       24.02     12.01 o
   3   5   0      530.27      520.99     48.05 o
   5   5   0     3405.92     3478.42     96.10 o
   7   5   0      180.48      197.69     24.02 o
   9   5   0     3430.16     3332.99    123.12 o
  11   5   0      610.42      638.10     23.07 o
  13   5   0       16.63       30.03     21.49 o
  15   5   0      135.16      200.42     30.03 o
  17   5   0     1429.61     1463.33    129.13 o
  19   5   0      228.78      288.29    108.11 o
  21   5   0        7.44       45.05     29.73 o
   0   6   0      116.00       51.32     36.04 o
   2   6   0      543.30      470.72     63.06 o
   4   6   0      791.38     1058.78     78.08 o
   6   6   0     3091.84     3022.13     75.04 o
   8   6   0     1074.53     1418.69     42.47 o
  10   6   0      254.11      206.97     69.07 o
  12   6   0      157.52      164.60    114.12 o
  14   6   0       37.26        9.61     39.98 o
  16   6   0      336.30      182.57    111.11 o
  18   6   0       62.09       30.70     37.52 o
   1   7   0      453.61      385.31     24.44 o
   3   7   0        1.63       25.53     18.02 o
   5   7   0      674.50      683.70     87.09 o
   7   7   0        5.79      -21.45     60.06 o
   9   7   0      442.60      516.52     60.06 o
  11   7   0      112.02       52.39     35.47 o
  13   7   0      138.06      136.62     54.05 o
  15   7   0       19.49      173.29     57.22 o
   0   8   0      434.97      295.39     43.24 o
   2   8   0        1.46       90.09     29.73 o
   4   8   0       10.84       21.02     72.07 o
   6   8   0       24.44      -12.01     26.86 o
   8   8   0        0.66      -30.32     69.07 o
 -27   1   1        2.92       42.04     42.04 o
 -25   1   1      604.11      598.52     36.32 o
 -23   1   1      614.36      586.24     30.03 o
 -21   1   1       11.14       13.73     33.03 o
 -19   1   1      372.53      384.05     57.06 o
 -17   1   1      721.67      819.19     24.02 o
 -15   1   1     3200.01     3318.88     52.96 o
 -13   1   1      152.40       99.92      9.01 o
 -11   1   1       91.78      132.55     21.02 o
  -9   1   1      236.38      192.38      8.49 o
  -7   1   1      641.93      779.86     15.02 o
  -5   1   1    16030.86    15771.05    153.16 o
  -3   1   1    21619.41    21092.24    192.92 o
  -1   1   1        2.49        3.00      4.25 o
   1   1   1     6562.43     6514.62     81.08 o
   3   1   1      115.93      107.25     15.02 o
   5   1   1     6593.26     6113.00     63.28 o
   7   1   1     3263.60     3369.72     48.05 o
   9   1   1     8520.69     8452.17     91.24 o
  11   1   1    12500.58    12691.92    137.59 o
  13   1   1      863.44      766.35     21.02 o
  15   1   1     1376.89     1341.08     48.05 o
  17   1   1        0.10       -3.00      9.01 o
  19   1   1     1334.91     1181.92     51.05 o
  21   1   1       19.23       24.02     48.05 o
  23   1   1      355.60      404.26     93.09 o
  25   1   1      112.96      151.58     34.44 o
  27   1   1       94.71      180.18     48.05 o
 -26   2   1      384.55      456.46     48.05 o
 -24   2   1       27.18       51.05     21.23 o
 -22   2   1      782.62      787.79     66.07 o
 -20   2   1     3144.46     3058.62     57.06 o
 -18   2   1      407.67      391.35     48.05 o
 -16   2   1        3.12       -8.41      9.99 o
 -14   2   1      384.57      324.44     12.74 o
 -12   2   1     8638.69     9019.99    114.43 o
 -10   2   1     1022.08     1211.94     27.03 o
  -8   2   1      802.18      772.26     36.04 o
  -6   2   1     2074.08     1970.41     23.07 o
  -4   2   1      938.91      795.61     14.41 o
  -2   2   1    12517.88    12249.67    110.18 o
   0   2   1     1078.01      945.97     12.74 o
   2   2   1     7175.79     6885.51     78.08 o
   4   2   1    22596.79    22309.68    206.03 o
   6   2   1       95.67       63.21      4.25 o
   8   2   1      696.13      642.65     14.41 o
  10   2   1      445.90      486.15     18.02 o
  12   2   1     1869.92     1769.87     35.91 o
  14   2   1       42.61       30.95     12.01 o
  16   2   1      246.72      228.23     10.74 o
  18   2   1      918.79      861.30     42.04 o
  20   2   1     3712.93     4031.21    126.13 o
  22   2   1     1091.17     1201.22     46.14 o
  24   2   1       29.44       24.02     21.23 o
  26   2   1       80.62      276.28     78.08 o
 -25   3   1        1.97       -0.92     25.47 o
 -23   3   1       40.09       57.06     25.48 o
 -21   3   1        0.03      -15.02     16.99 o
 -19   3   1      483.47      405.04     36.04 o
 -17   3   1      640.77      628.25     36.04 o
 -15   3   1       94.10      110.01     24.02 o
 -13   3   1      772.16      765.09     42.04 o
 -11   3   1      845.94      936.99     16.99 o
  -9   3   1      731.76      655.16     18.02 o
  -7   3   1      789.55      780.79     16.99 o
  -5   3   1     8794.38     9071.66    132.13 o
  -3   3   1      355.19      258.26      8.49 o
  -1   3   1     8166.77     7504.46     69.98 o
   1   3   1     5050.81     5435.85     56.28 o
   3   3   1      560.64      474.48     10.74 o
   5   3   1      628.92      443.34     12.01 o
   7   3   1     1500.23     1597.68     27.36 o
   9   3   1        0.01        3.00      9.01 o
  11   3   1     2208.14     2284.69     47.61 o
  13   3   1      189.02      185.78     39.04 o
  15   3   1      400.94      364.66     72.07 o
  17   3   1      336.66      428.49     51.05 o
  19   3   1        6.24       41.38     33.03 o
  21   3   1       53.67       40.71     18.76 o
  23   3   1       12.96       18.56     23.07 o
  25   3   1       64.22       63.06     63.06 o
 -24   4   1        0.53       41.73     40.18 o
 -22   4   1      196.16      160.37     31.64 o
 -20   4   1        5.01      -27.03     36.04 o
 -18   4   1     1359.89     1481.87    156.16 o
 -16   4   1       49.57       48.05     14.41 o
 -14   4   1     3354.26     3423.12    102.10 o
 -12   4   1      123.79      172.23     21.02 o
 -10   4   1      936.77      908.04     23.07 o
  -8   4   1     4372.69     4227.37    219.22 o
  -6   4   1     7184.95     7001.77    171.17 o
  -4   4   1     1050.48     1091.50     39.04 o
  -2   4   1      593.21      693.96     33.03 o
   0   4   1     1545.74     1621.24     72.07 o
   2   4   1     8066.77     8740.55    128.23 o
   4   4   1        2.70        6.01      5.37 o
   6   4   1     1196.55     1328.79     36.04 o
   8   4   1      218.41      205.89     27.03 o
  10   4   1       18.68        8.01      5.37 o
  12   4   1       12.96       15.62      9.99 o
  14   4   1       84.12      138.40     16.99 o
  16   4   1       10.41       12.01     27.03 o
  18   4   1     1811.60     1907.69    114.12 o
  20   4   1       22.21        8.41     63.06 o
  22   4   1       45.57       34.84     21.02 o
  24   4   1       39.12       90.95     45.05 o
 -21   5   1      117.86      157.18     31.64 o
 -19   5   1      349.11      309.99    102.10 o
 -17   5   1      841.40      933.81    132.13 o
 -15   5   1      208.79      159.61     22.58 o
 -13   5   1     2438.83     2443.97     75.08 o
 -11   5   1      690.43      579.26     57.06 o
  -9   5   1       87.70       76.64     27.03 o
  -7   5   1       27.92        9.61      9.99 o
  -5   5   1       87.86       90.49     12.74 o
  -3   5   1      746.20      630.64     21.23 o
  -1   5   1       33.46       36.64     10.74 o
   1   5   1      257.26      241.60     18.02 o
   3   5   1      218.04      198.05     15.02 o
   5   5   1       11.82       10.81      9.99 o
   7   5   1       42.62       28.83      9.99 o
   9   5   1      848.44      767.76     39.04 o
  11   5   1       32.61       10.81     16.56 o
  13   5   1      281.82      173.98     60.06 o
  15   5   1      381.31      424.47     99.10 o
  17   5   1       41.20       44.04     60.06 o
  19   5   1      166.54      306.64     31.64 o
  21   5   1      153.46      113.06     29.98 o
 -18   6   1      134.52       50.88     35.91 o
 -16   6   1       63.43       58.06     42.04 o
 -14   6   1      117.39       90.09     28.83 o
 -12   6   1      356.11      338.12     43.24 o
 -10   6   1      175.05      301.74     26.25 o
  -8   6   1        0.21        0.00     12.74 o
  -6   6   1      164.61      154.53     24.02 o
  -4   6   1       20.43       29.28     15.45 o
  -2   6   1       36.96       12.87     15.02 o
   0   6   1        0.15        4.29     14.41 o
   2   6   1      135.48       97.76     15.45 o
   4   6   1     2007.88     2389.78    276.28 o
   6   6   1     3212.34     3451.60     76.09 o
   8   6   1      277.70      345.59     25.48 o
  10   6   1      115.88      149.58     42.04 o
  12   6   1      129.50      199.92    111.11 o
  14   6   1       97.52      111.27     36.32 o
  16   6   1       96.63      139.97     31.64 o
  18   6   1       10.84      -19.90     39.04 o
 -15   7   1      286.33      377.32     67.55 o
 -13   7   1      231.58      113.06     57.06 o
 -11   7   1      182.55      235.12     40.92 o
  -9   7   1      958.65      915.70    186.19 o
  -7   7   1       96.76      105.11     33.98 o
  -5   7   1       19.55       49.14     23.07 o
  -3   7   1       54.45       12.87     15.02 o
  -1   7   1       62.29       10.68     18.76 o
   1   7   1      408.34      422.24     78.08 o
   3   7   1       32.85       38.71     18.76 o
   5   7   1      116.93       72.07     21.23 o
   7   7   1       63.50       53.63     33.03 o
   9   7   1      739.64      578.92     48.87 o
  11   7   1       60.18       18.37     45.05 o
  13   7   1       54.26       83.77     40.18 o
  15   7   1      107.21      173.78     63.06 o
  -8   8   1       19.64       -0.71     34.44 o
  -6   8   1        4.12       86.93     39.04 o
  -4   8   1      144.87       93.43     35.47 o
  -2   8   1       79.72      156.16     31.64 o
   0   8   1       34.03       73.73     51.05 o
   2   8   1       21.52       -2.50     33.03 o
   4   8   1      147.02      231.25     40.92 o
   6   8   1       21.92       54.46     39.04 o
   8   8   1      166.98      367.87    153.16 o
 -26   0   2       69.30       48.05     24.02 o
 -24   0   2     1242.80     1147.16     48.05 o
 -22   0   2      131.23      144.15     24.02 o
 -20   0   2      422.55      486.49     24.02 o
 -18   0   2       33.84       30.03     18.02 o
 -16   0   2     3191.07     3129.18     84.09 o
 -14   0   2      764.68      834.85     36.04 o
 -12   0   2     1885.74     1753.78     42.04 o
 -10   0   2    10144.17     9525.67    138.14 o
  -8   0   2       95.20      144.15      6.01 o
  -6   0   2    33686.25    34841.37    432.44 o
  -4   0   2    31308.26    30282.74    438.45 o
  -2   0   2    19640.44    18432.71    306.31 o
   0   0   2       87.45        6.01      6.01 o
   2   0   2     1289.61     1357.38     24.02 o
   4   0   2   106136.81   104566.15   1351.37 o
   6   0   2     2288.84     2366.40     42.04 o
   8   0   2    14407.78    13621.83    186.19 o
  10   0   2     3390.96     3525.58     60.06 o
  12   0   2     1833.74     1885.91     42.04 o
  14   0   2     2560.70     2834.88     60.06 o
  16   0   2      139.44      108.11     18.02 o
  18   0   2     1318.12     1363.38     48.05 o
  20   0   2      122.09      126.13     24.02 o
  22   0   2      235.91      234.24     30.03 o
  24   0   2       18.30        0.00     24.02 o
  26   0   2      349.70      432.44     54.05 o
 -27   1   2      615.30      594.60     48.05 o
 -25   1   2      589.46      604.56     60.06 o
 -23   1   2       38.94       36.04     14.41 o
 -21   1   2      404.75      313.59     18.76 o
 -19   1   2      806.23      820.12     45.05 o
 -17   1   2      203.17      195.68     42.04 o
 -15   1   2     1314.64     1318.35     29.73 o
 -13   1   2     2345.47     2576.49     51.05 o
 -11   1   2     4255.67     3990.04    141.14 o
  -9   1   2        0.06        3.00      9.01 o
  -7   1   2     5796.06     5784.79     61.47 o
  -5   1   2    17889.13    18326.81    171.65 o
  -3   1   2     5120.11     4790.56     47.61 o
  -1   1   2     3352.38     3453.77     33.98 o
   1   1   2     6153.87     5851.95     61.47 o
   3   1   2    47398.57    44951.43    388.58 o
   5   1   2     1209.18     1177.32     16.99 o
   7   1   2    14676.26    14133.09    153.16 o
   9   1   2      462.91      574.35     21.02 o
  11   1   2        0.10        4.00      6.01 o
  13   1   2       52.28       35.18      9.01 o
  15   1   2     8956.83     8949.88    112.48 o
  17   1   2      444.64      418.10     14.41 o
  19   1   2        8.19        8.41     18.02 o
  21   1   2      147.65      298.48    120.12 o
  23   1   2      238.36      201.49     66.07 o
  25   1   2       61.44       87.69     29.98 o
  27   1   2       10.64       30.03     60.06 o
 -26   2   2        3.20       96.10     36.04 o
 -24   2   2       22.68       15.02     21.23 o
 -22   2   2      866.32      854.54     63.06 o
 -20   2   2      148.83      187.02     19.99 o
 -18   2   2      678.98      633.63     39.04 o
 -16   2   2     1542.95     1707.23     33.19 o
 -14   2   2     4931.52     4951.92    108.11 o
 -12   2   2        0.71       -6.01      6.01 o
 -10   2   2       42.26       72.33     15.02 o
  -8   2   2      114.71       90.49      6.01 o
  -6   2   2     8764.38     8698.56     86.37 o
  -4   2   2     1119.52     1109.50     39.04 o
  -2   2   2      973.03     1015.07     12.74 o
   0   2   2     6886.79     6532.01     61.47 o
   2   2   2     9702.58     9388.98     85.14 o
   4   2   2     3186.54     3078.50     35.91 o
   6   2   2    10881.39    10258.48    112.48 o
   8   2   2        3.23        6.01      9.01 o
  10   2   2      508.92      519.33     48.05 o
  12   2   2     1068.08     1030.51     27.36 o
  14   2   2     3452.35     3753.43     65.73 o
  16   2   2      852.45      847.08     25.47 o
  18   2   2     1268.74     1185.79    126.13 o
  20   2   2      342.77      409.77     90.09 o
  22   2   2      678.41      762.69     42.04 o
  24   2   2       98.15      130.87     72.07 o
  26   2   2        2.06       24.02     60.06 o
 -25   3   2      108.80       93.70     29.98 o
 -23   3   2        3.18       69.07     25.48 o
 -21   3   2       23.22       12.68     21.02 o
 -19   3   2      291.07      290.17     19.99 o
 -17   3   2       39.72       77.65     33.03 o
 -15   3   2        8.20       -4.50      5.70 o
 -13   3   2     1755.29     1549.64     27.36 o
 -11   3   2     1232.64     1217.13     33.03 o
  -9   3   2     2736.39     2769.28     38.22 o
  -7   3   2       89.51       93.57     18.02 o
  -5   3   2     4645.79     4927.46     63.28 o
  -3   3   2      962.20     1036.27     16.99 o
  -1   3   2     9553.54     8735.89     80.69 o
   1   3   2     8385.71     8455.08     93.09 o
   3   3   2    33254.46    34125.87    406.67 o
   5   3   2     5531.60     5588.52    126.13 o
   7   3   2      238.26      256.07      9.99 o
   9   3   2      205.33      272.96     24.02 o
  11   3   2       95.14       96.47     12.74 o
  13   3   2     2241.03     2067.71     51.77 o
  15   3   2       43.57       54.60     30.03 o
  17   3   2       16.74       42.44     39.04 o
  19   3   2      425.13      541.16     33.03 o
  21   3   2      111.60      109.44     21.23 o
  23   3   2       63.97       54.05     23.07 o
  25   3   2       45.03       39.04     33.98 o
 -24   4   2        1.88       33.63     57.06 o
 -22   4   2       10.67       60.06     26.86 o
 -20   4   2       79.45       64.73     18.76 o
 -18   4   2      193.27      261.95     26.86 o
 -16   4   2       19.91       38.61     14.41 o
 -14   4   2      449.80      612.20     69.07 o
 -12   4   2      546.52      693.06     18.76 o
 -10   4   2       16.99       20.02     12.01 o
  -8   4   2      374.24      316.11      9.99 o
  -6   4   2     2684.55     2869.51     78.08 o
  -4   4   2        6.84       -3.00      9.01 o
  -2   4   2      825.87      898.43     18.76 o
   0   4   2      401.48      388.32     21.02 o
   2   4   2      363.06      357.37     14.41 o
   4   4   2      299.94      285.48     30.03 o
   6   4   2      715.22      794.34     66.07 o
   8   4   2     3512.93     3516.78     61.47 o
  10   4   2     1469.60     1621.73     33.98 o
  12   4   2     1394.94     1174.26     38.22 o
  14   4   2       22.58        6.55     20.86 o
  16   4   2      106.38       78.08     25.47 o
  18   4   2       26.74       40.84     24.02 o
  20   4   2        0.23       38.77     30.03 o
  22   4   2      159.04      235.88     27.36 o
  24   4   2       84.10       24.88     26.25 o
 -21   5   2       27.58       22.36     35.47 o
 -19   5   2      107.87       73.71     72.07 o
 -17   5   2      193.67      185.30     69.07 o
 -15   5   2     1240.58     1298.59     48.35 o
 -13   5   2      422.91      479.21     45.05 o
 -11   5   2      621.24      641.25     33.03 o
  -9   5   2       61.01       52.55     15.02 o
  -7   5   2      431.69      532.92     27.03 o
  -5   5   2     4581.72     4714.13    105.11 o
  -3   5   2       22.41        8.41     18.02 o
  -1   5   2      462.86      468.48     21.23 o
   1   5   2      217.74      184.27     14.41 o
   3   5   2      982.61     1093.01     75.08 o
   5   5   2       87.44       80.08     30.03 o
   7   5   2      426.99      360.77     45.05 o
   9   5   2      437.87      442.33     24.02 o
  11   5   2      116.10      149.05     51.05 o
  13   5   2       88.27       97.14     51.05 o
  15   5   2      132.30      126.23     27.34 o
  17   5   2      455.79      488.46    108.11 o
  19   5   2      113.66       59.69     27.34 o
  21   5   2       60.76       -4.50     24.44 o
 -18   6   2      197.25      147.58     43.24 o
 -16   6   2        0.48      -35.68     35.91 o
 -14   6   2       60.83       69.23     39.04 o
 -12   6   2      237.20      233.86     33.19 o
 -10   6   2       73.64       70.98     19.99 o
  -8   6   2       18.80       41.74     27.03 o
  -6   6   2      127.19      154.57     33.03 o
  -4   6   2      180.11      161.84     21.02 o
  -2   6   2     2951.28     2921.27     67.69 o
   0   6   2      168.60      123.85     18.76 o
   2   6   2      138.73      193.28     45.05 o
   4   6   2       59.86       50.72     30.03 o
   6   6   2     5836.71     5496.72    147.15 o
   8   6   2      542.36      476.72     78.08 o
  10   6   2       58.62       32.80     21.95 o
  12   6   2      118.48      180.18     26.25 o
  14   6   2      467.11      655.54     42.40 o
  16   6   2        7.94       17.39     42.04 o
  18   6   2       16.55       72.62     60.06 o
 -15   7   2        2.23        0.57     40.92 o
 -13   7   2        1.19      111.64     42.04 o
 -11   7   2      913.17      981.39     66.37 o
  -9   7   2      396.12      421.41    114.12 o
  -7   7   2       27.22       -2.00     48.05 o
  -5   7   2        6.15        1.64     27.03 o
  -3   7   2      510.32      586.75     66.07 o
  -1   7   2      119.69      136.06     19.99 o
   1   7   2      706.33      684.79     35.91 o
   3   7   2       23.02       14.01     18.76 o
   5   7   2       45.01       44.71     24.02 o
   7   7   2        0.04       48.05     54.05 o
   9   7   2       58.11       83.38     34.44 o
  11   7   2      429.74      348.52     45.47 o
  13   7   2      201.73      106.91     51.05 o
  15   7   2      127.94       90.09     72.07 o
  -8   8   2       49.41       42.04     38.86 o
  -6   8   2      106.23      205.62     78.08 o
  -4   8   2        4.43       48.51     33.03 o
  -2   8   2       32.20       30.03     60.06 o
   0   8   2      177.08      360.66     60.06 o
   2   8   2      261.73      309.06     99.10 o
   4   8   2        0.10        3.53     39.04 o
   6   8   2       23.39       65.40     35.47 o
   8   8   2        1.30       34.54    105.11 o
 -27   1   3       33.62       12.01     30.03 o
 -25   1   3       12.27       61.24     45.05 o
 -23   1   3       68.59       54.05     16.99 o
 -21   1   3       23.96       37.75     14.41 o
 -19   1   3      383.00      432.16     19.99 o
 -17   1   3       12.64       18.02      8.49 o
 -15   1   3     7510.73     7730.05    110.18 o
 -13   1   3        1.74       15.02     21.02 o
 -11   1   3      912.03      933.33     18.76 o
  -9   1   3        7.01        9.01      9.01 o
  -7   1   3   106759.61   104579.18    912.00 o
  -5   1   3    65557.85    63204.97    583.76 o
  -3   1   3     1693.51     1465.49     30.03 o
  -1   1   3       31.79       45.25      4.25 o
   1   1   3     5024.40     5076.35     96.10 o
   3   1   3    19280.65    19036.93    180.16 o
   5   1   3     1045.62     1033.05     12.74 o
   7   1   3      249.59      289.11     33.03 o
   9   1   3      482.36      397.99     42.04 o
  11   1   3      203.27      220.46     51.05 o
  13   1   3        5.29        2.00      6.01 o
  15   1   3      612.02      646.81     27.03 o
  17   1   3      677.43      650.76     45.05 o
  19   1   3      362.72      338.71     18.76 o
  21   1   3      454.03      451.66     48.05 o
  23   1   3       14.14        6.01     30.03 o
  25   1   3      155.92      132.34     31.64 o
 -26   2   3      949.43      798.81     60.06 o
 -24   2   3      144.23       74.85     25.47 o
 -22   2   3       22.19       18.77     15.45 o
 -20   2   3      691.50      784.34     75.08 o
 -18   2   3      103.42      156.16     14.41 o
 -16   2   3       15.40        8.01     15.02 o
 -14   2   3     4771.43     4965.75    147.15 o
 -12   2   3       21.55       36.04      8.49 o
 -10   2   3       45.04       54.81     18.02 o
  -8   2   3     9753.81    10278.26    105.92 o
  -6   2   3    20472.24    20445.14    188.10 o
  -4   2   3       48.00       39.27      4.25 o
  -2   2   3     3438.94     3156.85     45.05 o
   0   2   3      802.33      741.86     12.74 o
   2   2   3      328.42      349.29     18.02 o
   4   2   3       85.98       72.57      6.01 o
   6   2   3        0.08       12.01      9.01 o
   8   2   3     2227.85     2195.11     48.70 o
  10   2   3      117.21       96.47      8.49 o
  12   2   3       78.84       58.28      9.99 o
  14   2   3      701.71      729.72     90.09 o
  16   2   3      203.57      179.36     21.02 o
  18   2   3      667.09      552.77     24.44 o
  20   2   3     2091.50     2126.23     55.21 o
  22   2   3       63.51       69.07     21.23 o
  24   2   3       51.42       32.28     33.19 o
  26   2   3        4.26      -18.02     54.05 o
 -25   3   3       14.42       13.21     29.98 o
 -23   3   3        0.05       -4.16     25.47 o
 -21   3   3      129.67      140.14     60.06 o
 -19   3   3        0.39        6.01     24.02 o
 -17   3   3       18.43        9.61     18.02 o
 -15   3   3     1470.19     1489.41     31.64 o
 -13   3   3       10.23        2.00      5.37 o
 -11   3   3        6.08        3.00      4.25 o
  -9   3   3     1854.53     1994.45     31.64 o
  -7   3   3      748.80      877.26     18.02 o
  -5   3   3      536.41      690.70     14.41 o
  -3   3   3      227.19      273.31      8.49 o
  -1   3   3    11437.51    11749.30    183.19 o
   1   3   3      365.14      394.52     21.02 o
   3   3   3       69.14      119.42     42.04 o
   5   3   3      187.21      147.70      9.01 o
   7   3   3    12962.80    13237.45    165.47 o
   9   3   3     6976.17     7566.50    135.11 o
  11   3   3      162.84      178.69     14.41 o
  13   3   3      724.74      736.74     29.73 o
  15   3   3      998.44      990.64     51.05 o
  17   3   3      600.91      588.66     29.73 o
  19   3   3      957.04      864.22     84.09 o
  21   3   3        7.00       14.20     23.07 o
  23   3   3       22.24        0.00     36.04 o
  25   3   3       29.50       12.01     48.05 o
 -24   4   3       40.55       43.46     36.04 o
 -22   4   3      118.73      163.68     48.05 o
 -20   4   3      398.66      453.84    108.11 o
 -18   4   3       76.14       98.19     30.03 o
 -16   4   3       56.60      103.56     21.02 o
 -14   4   3     3863.68     3827.94     69.98 o
 -12   4   3     4814.22     4623.97     72.07 o
 -10   4   3      363.71      459.96     15.02 o
  -8   4   3     1879.20     2213.74     38.22 o
  -6   4   3       24.54       40.33      9.01 o
  -4   4   3     1783.18     1852.92     29.73 o
  -2   4   3     2446.42     2561.36     84.09 o
   0   4   3      839.22      991.04     21.23 o
   2   4   3      137.52      124.96     15.02 o
   4   4   3        5.33       65.86     33.03 o
   6   4   3      223.03      263.86     15.02 o
   8   4   3      432.52      528.81     16.99 o
  10   4   3       29.08       12.01      8.49 o
  12   4   3     2414.44     2596.44    195.20 o
  14   4   3      185.03      150.72     24.44 o
  16   4   3       11.32        4.00     18.76 o
  18   4   3     2009.69     2159.24     71.83 o
  20   4   3       70.22       89.00     21.23 o
  22   4   3      219.45      243.28     29.73 o
 -21   5   3        7.41        7.39     57.06 o
 -19   5   3       38.00      -15.02     24.44 o
 -17   5   3       34.56       88.38     28.83 o
 -15   5   3     1991.99     1631.30    279.28 o
 -13   5   3     1216.02     1213.09     38.86 o
 -11   5   3      112.45       87.95     18.02 o
  -9   5   3     3819.12     3679.11     67.55 o
  -7   5   3      947.81      826.46     23.07 o
  -5   5   3     1911.16     2052.03     35.91 o
  -3   5   3       28.68        2.40     18.02 o
  -1   5   3     2064.08     2166.14     46.72 o
   1   5   3     4409.12     4601.80    297.30 o
   3   5   3        2.07        4.00     10.74 o
   5   5   3     1404.77     1523.00     46.14 o
   7   5   3        7.35       21.02     21.02 o
   9   5   3     4439.47     4494.50    107.74 o
  11   5   3       15.33       34.94     42.04 o
  13   5   3      410.52      671.91     72.07 o
  15   5   3      722.72      600.03     87.09 o
  17   5   3        9.08       40.04     26.86 o
  19   5   3      334.93      383.20     37.60 o
  21   5   3      156.25      150.15     33.12 o
 -18   6   3      142.12      230.07     96.10 o
 -16   6   3       25.43       42.75     42.04 o
 -14   6   3      489.41      360.90     96.10 o
 -12   6   3       64.40       70.57     54.05 o
 -10   6   3       18.79       24.02     21.02 o
  -8   6   3        0.96       40.04     16.12 o
  -6   6   3       69.30       51.05     16.99 o
  -4   6   3        0.28       -2.40     18.02 o
  -2   6   3      107.77       99.85     18.76 o
   0   6   3      214.52      392.43     24.44 o
   2   6   3      335.60      327.58     29.73 o
   4   6   3     1895.78     1974.06     57.06 o
   6   6   3     2864.11     3005.74    171.17 o
   8   6   3      792.74      754.95     40.92 o
  10   6   3      231.47      318.52     30.90 o
  12   6   3      356.93      348.91     42.04 o
  14   6   3      143.17       87.42     60.06 o
  16   6   3        0.29       19.22     54.05 o
  18   6   3      144.97      186.53     48.05 o
 -15   7   3      403.58      501.39     75.08 o
 -13   7   3      328.49      472.26     51.77 o
 -11   7   3      338.83      378.03    123.12 o
  -9   7   3       53.68       36.04     25.48 o
  -7   7   3      923.03      895.75     40.92 o
  -5   7   3       60.11       56.24     42.04 o
  -3   7   3       77.30       73.41     21.02 o
  -1   7   3       13.38        1.72     14.41 o
   1   7   3      158.98      254.65     27.36 o
   3   7   3      528.59      410.75     31.64 o
   5   7   3       47.09       57.06     21.23 o
   7   7   3       22.66       25.23     19.99 o
   9   7   3      474.52      410.42     57.06 o
  11   7   3        8.49       32.43     63.06 o
  13   7   3        2.85       24.63     66.07 o
  -8   8   3      111.60       29.23     31.64 o
  -6   8   3        0.34       -1.43     93.09 o
  -4   8   3       33.67       81.28     31.64 o
  -2   8   3       59.80      255.37     39.04 o
   0   8   3      151.36      142.68     93.09 o
   2   8   3      322.31      458.07    189.19 o
   4   8   3       29.86       60.06     38.86 o
   6   8   3      178.80      231.66     66.07 o
   8   8   3      185.05      124.55     40.18 o
 -28   0   4     1468.93     1351.37     90.09 o
 -26   0   4      309.91      348.35     54.05 o
 -24   0   4       39.68       96.10     24.02 o
 -22   0   4      340.77      330.34     30.03 o
 -20   0   4       87.24      132.13     18.02 o
 -18   0   4       19.20       36.04     18.02 o
 -16   0   4     1909.10     2114.15     60.06 o
 -14   0   4      931.91      840.85     30.03 o
 -12   0   4      533.56      534.54     18.02 o
 -10   0   4    10453.06    10162.32    144.15 o
  -8   0   4    12974.06    12967.16    186.19 o
  -6   0   4    27307.50    26588.99    330.34 o
  -4   0   4    86379.54    82511.77    985.00 o
  -2   0   4     9615.37     8714.85    156.16 o
   0   0   4    25638.79    23658.02    348.35 o
   2   0   4     5777.30     5099.18     78.08 o
   4   0   4    26195.78    26522.92    366.37 o
   6   0   4    43003.84    42829.48    540.55 o
   8   0   4      154.58      246.25     12.01 o
  10   0   4      917.20      900.91     30.03 o
  12   0   4    31149.69    33285.79    570.58 o
  14   0   4     1263.65     1555.58     48.05 o
  16   0   4       81.81       48.05     18.02 o
  18   0   4        8.50       42.04     18.02 o
  20   0   4     1387.92     1195.21     72.07 o
  22   0   4      445.11      408.41     48.05 o
  24   0   4       21.12      -36.04     36.04 o
  26   0   4       10.69      -18.02     36.04 o
 -27   1   4     1202.76     1231.25     90.09 o
 -25   1   4        1.24       42.71     18.76 o
 -23   1   4       54.60       96.10     12.74 o
 -21   1   4        2.06       10.81      9.99 o
 -19   1   4      198.37      191.23     21.02 o
 -17   1   4      338.17      308.19     15.02 o
 -15   1   4      482.93      536.44     51.05 o
 -13   1   4       47.38       97.84     21.02 o
 -11   1   4     1464.65     1507.60     27.36 o
  -9   1   4    13985.40    14071.50    149.65 o
  -7   1   4     4238.12     3801.86     42.47 o
  -5   1   4       14.31       62.46     12.01 o
  -3   1   4    27563.45    26950.64    256.91 o
  -1   1   4     1442.87     1442.58     24.02 o
   1   1   4     3237.95     3176.61     84.09 o
   3   1   4    20661.23    20102.81    197.45 o
   5   1   4    52407.42    51529.44    445.87 o
   7   1   4     4236.09     4287.51     47.61 o
   9   1   4     2448.51     2186.31     37.02 o
  11   1   4        1.65       -2.00     15.02 o
  13   1   4      452.42      397.03     24.02 o
  15   1   4      210.02      205.05     14.41 o
  17   1   4      884.34      828.57     23.07 o
  19   1   4        2.08      -12.01     21.02 o
  21   1   4      104.28       87.19     18.02 o
  23   1   4       10.15       42.50     33.03 o
  25   1   4        8.05      -36.04     36.04 o
 -26   2   4       28.65      -19.66     60.06 o
 -24   2   4      234.64      207.76     57.06 o
 -22   2   4      261.99      275.56     90.09 o
 -20   2   4       15.87       38.61     14.41 o
 -18   2   4        0.04       -1.20      9.99 o
 -16   2   4       15.83       15.02     15.02 o
 -14   2   4      187.19      178.38      9.99 o
 -12   2   4       75.90      109.44     12.01 o
 -10   2   4    21545.52    23208.78    250.57 o
  -8   2   4      639.03      605.59     30.03 o
  -6   2   4        1.27        3.00      4.25 o
  -4   2   4    17508.65    17500.07    156.45 o
  -2   2   4     8641.22     7830.52    111.11 o
   0   2   4      334.87      303.34      8.49 o
   2   2   4    26147.83    25789.94    241.07 o
   4   2   4      361.27      340.01     15.02 o
   6   2   4      247.30      347.47     27.03 o
   8   2   4      502.10      444.45     12.74 o
  10   2   4       11.75       27.30      6.01 o
  12   2   4      449.31      345.82     24.02 o
  14   2   4      865.03      810.08     72.07 o
  16   2   4     3969.88     4015.63     72.07 o
  18   2   4      468.65      491.65     27.36 o
  20   2   4     1859.11     1923.97     96.10 o
  22   2   4      239.64      259.15     27.03 o
  24   2   4       63.77       36.04     30.03 o
 -25   3   4       77.78       55.56     30.90 o
 -23   3   4        2.67        5.08     30.03 o
 -21   3   4     1002.28     1015.94     41.84 o
 -19   3   4       66.30       94.58     15.45 o
 -17   3   4       11.78       -2.00     21.02 o
 -15   3   4      988.74     1021.84     39.04 o
 -13   3   4     2548.83     2603.75     78.08 o
 -11   3   4     3073.22     2943.22    192.20 o
  -9   3   4      917.24      795.24     18.76 o
  -7   3   4     4939.29     5319.71     69.98 o
  -5   3   4      468.77      459.21     27.03 o
  -3   3   4      568.19      662.08     18.02 o
  -1   3   4     2861.96     2759.84     63.06 o
   1   3   4     3712.20     3958.16     50.96 o
   3   3   4     5795.54     5594.73     87.09 o
   5   3   4       30.77       28.64      5.37 o
   7   3   4     3388.30     3578.93    111.11 o
   9   3   4     1113.70     1154.00     31.64 o
  11   3   4     5322.10     5600.32    103.47 o
  13   3   4     3991.48     4278.91    189.19 o
  15   3   4     4166.38     4236.99    100.94 o
  17   3   4       78.75      205.42     66.07 o
  19   3   4      238.53      289.25     57.06 o
  21   3   4      725.80      958.94     78.08 o
  23   3   4      102.42      161.94     29.73 o
  25   3   4       39.93       42.04     48.05 o
 -24   4   4       55.70      109.71     31.64 o
 -22   4   4        3.23       22.18     27.36 o
 -20   4   4       33.06       61.56     87.09 o
 -18   4   4      156.31      136.01     33.03 o
 -16   4   4       26.33        9.01     21.02 o
 -14   4   4      148.25      149.59     12.01 o
 -12   4   4       41.17       77.86     15.02 o
 -10   4   4       39.33       60.06      5.37 o
  -8   4   4       87.79       93.97      9.01 o
  -6   4   4       19.55       -3.00      8.49 o
  -4   4   4       75.16       39.27      8.49 o
  -2   4   4      214.28      176.07      9.99 o
   0   4   4       82.22      117.20      8.49 o
   2   4   4      178.56      188.17     27.03 o
   4   4   4        9.12       39.64     12.01 o
   6   4   4     1449.96     1440.17     42.04 o
   8   4   4        0.86       12.01     18.02 o
  10   4   4     2337.84     2255.19    234.24 o
  12   4   4      555.57      549.69     42.04 o
  14   4   4        7.52       26.80     51.05 o
  16   4   4        0.48        1.29     69.07 o
  18   4   4       17.50       -4.00     30.03 o
  20   4   4      294.02      280.28     72.07 o
  22   4   4        9.24        2.00     24.44 o
 -21   5   4      107.58       78.41     35.47 o
 -19   5   4      538.55      453.99     78.08 o
 -17   5   4      422.70      432.11     40.92 o
 -15   5   4       40.69       60.06     21.23 o
 -13   5   4      899.19      685.57     54.05 o
 -11   5   4     1514.90     1356.09    120.12 o
  -9   5   4       78.35       95.32     24.02 o
  -7   5   4       73.78       58.80     33.03 o
  -5   5   4     2598.92     2658.68     87.09 o
  -3   5   4      991.90     1033.97     27.36 o
  -1   5   4        4.87       -8.49      8.49 o
   1   5   4      546.75      543.89     90.09 o
   3   5   4       10.27       48.26     27.03 o
   5   5   4       41.98       46.26     12.01 o
   7   5   4        0.02       12.01     24.02 o
   9   5   4      315.95      335.16     54.05 o
  11   5   4        3.52      -16.87     16.87 o
  13   5   4      395.01      379.87     37.02 o
  15   5   4      117.98       65.21     26.25 o
  17   5   4        0.38       18.88     33.03 o
  19   5   4      113.26      193.44     31.64 o
  21   5   4        2.46       20.79     27.36 o
 -18   6   4       47.96       24.69     35.47 o
 -16   6   4       33.87       13.51     30.90 o
 -14   6   4       27.65       -2.00     21.49 o
 -12   6   4        1.14       -1.09     23.07 o
 -10   6   4       63.25       75.77     16.99 o
  -8   6   4       91.19      158.75     33.03 o
  -6   6   4      342.20      312.32     23.07 o
  -4   6   4     1590.84     1436.77     54.05 o
  -2   6   4      547.51      587.57     23.07 o
   0   6   4     4789.81     5014.29    177.18 o
   2   6   4      532.73      531.56     33.98 o
   4   6   4      666.23      721.28     36.04 o
   6   6   4     1743.88     1712.62     60.06 o
   8   6   4        0.00       24.02     20.86 o
  10   6   4      104.95       70.07     24.44 o
  12   6   4        5.38       20.82     22.58 o
  14   6   4       22.61       28.03     30.03 o
  16   6   4       38.32       90.95     28.83 o
  18   6   4        0.53       63.98     48.70 o
 -15   7   4        1.24      -30.03     84.09 o
 -13   7   4      485.77      595.16     60.94 o
 -11   7   4      217.45      300.60     96.10 o
  -9   7   4      346.92      331.48    108.11 o
  -7   7   4      673.57      937.23     96.10 o
  -5   7   4      815.79      847.29     78.08 o
  -3   7   4      249.76      213.89     19.99 o
  -1   7   4      609.77      544.13     36.04 o
   1   7   4      698.10      640.85    165.17 o
   3   7   4       16.58        9.01     16.99 o
   5   7   4       14.57        8.01     21.49 o
   7   7   4      262.87      248.91     32.23 o
   9   7   4        5.05       31.23     36.04 o
  11   7   4      340.95      273.15     47.61 o
  13   7   4       65.03      123.25     99.10 o
  -8   8   4        1.74       30.03     46.72 o
  -6   8   4      202.88      129.08     54.05 o
  -4   8   4        0.13      -12.01     25.48 o
  -2   8   4       98.24       65.61     45.05 o
   0   8   4        1.20        3.75     30.90 o
   2   8   4       99.25       72.43     36.04 o
   4   8   4       84.73      156.63     69.07 o
   6   8   4      314.64      240.73     51.05 o
 -27   1   5      151.07      236.54     33.19 o
 -25   1   5        5.71       18.02     27.03 o
 -23   1   5      544.77      670.29     84.09 o
 -21   1   5      273.37      306.30     36.04 o
 -19   1   5      324.17      272.24     15.02 o
 -17   1   5     1968.61     2054.40    105.11 o
 -15   1   5      213.74      241.04     14.41 o
 -13   1   5    13990.73    14408.52    261.27 o
 -11   1   5     4468.72     4790.65     61.47 o
  -9   1   5      497.91      428.30      9.99 o
  -7   1   5    14345.14    14531.57    139.96 o
  -5   1   5    10681.90    10096.66    141.14 o
  -3   1   5    23218.63    21873.27    231.43 o
  -1   1   5    19465.77    17894.14    183.83 o
   1   1   5        0.00       12.01      6.01 o
   3   1   5     3092.44     2955.01     29.73 o
   5   1   5     1744.38     1781.22     27.03 o
   7   1   5    50722.15    49804.50    455.82 o
   9   1   5     1426.98     1192.31     36.04 o
  11   1   5      240.89      283.37     39.04 o
  13   1   5      100.00      110.03      9.99 o
  15   1   5        2.66       -5.70      5.70 o
  17   1   5       14.40       31.02     36.04 o
  19   1   5       52.49       87.41     42.04 o
  21   1   5     1175.30     1134.55     40.18 o
  23   1   5        6.38        3.00     21.23 o
  25   1   5       16.02        7.51     24.44 o
 -26   2   5      616.09      731.91    138.14 o
 -24   2   5       67.41       63.06     21.23 o
 -22   2   5       18.75       33.03     16.99 o
 -20   2   5        0.11       -1.72     14.41 o
 -18   2   5      141.73      171.15     15.45 o
 -16   2   5      197.89      224.82     24.02 o
 -14   2   5     2678.16     3109.35    114.12 o
 -12   2   5     1236.47     1273.96     63.06 o
 -10   2   5     1054.18     1009.15     42.04 o
  -8   2   5     2696.80     2817.49     42.47 o
  -6   2   5    23558.86    23415.07    254.71 o
  -4   2   5     3679.13     3519.94     40.18 o
  -2   2   5      332.01      312.43      8.49 o
   0   2   5      363.63      267.31      8.49 o
   2   2   5     3353.18     3248.03    135.14 o
   4   2   5      302.59      480.49     14.41 o
   6   2   5       27.74       73.38      9.01 o
   8   2   5     1961.90     1873.49     48.05 o
  10   2   5     2084.03     2039.83     38.86 o
  12   2   5     1281.39     1133.29     60.06 o
  14   2   5     1981.63     1984.11     40.18 o
  16   2   5       80.61       47.45     10.74 o
  18   2   5      519.61      502.71    159.16 o
  20   2   5      266.25      323.64     57.06 o
  22   2   5      349.61      341.06     42.04 o
  24   2   5      293.74      195.67     28.83 o
 -25   3   5        9.94       48.91     26.25 o
 -23   3   5       10.52       58.77     26.25 o
 -21   3   5       25.08      -18.02     24.02 o
 -19   3   5      152.73      210.71     51.05 o
 -17   3   5      258.37      181.63     36.04 o
 -15   3   5      447.31      595.58     27.36 o
 -13   3   5        0.89       -2.00      6.01 o
 -11   3   5     3220.29     3142.08     48.70 o
  -9   3   5      849.44     1019.74     23.07 o
  -7   3   5     2397.53     2150.42     39.04 o
  -5   3   5      609.47      583.20     14.41 o
  -3   3   5     7253.73     7435.26     99.10 o
  -1   3   5     2878.98     2803.49    114.12 o
   1   3   5     1455.85     1403.78     78.08 o
   3   3   5     7669.10     8165.90    110.39 o
   5   3   5      694.29      839.65     33.03 o
   7   3   5     3996.05     4288.73     99.10 o
   9   3   5      197.82      240.29     30.03 o
  11   3   5     1630.48     1517.38     66.07 o
  13   3   5     1241.48     1131.97     51.05 o
  15   3   5       46.50       62.37     42.04 o
  17   3   5     1251.04     1155.30     44.44 o
  19   3   5     1142.90     1250.09     69.07 o
  21   3   5      116.77       88.69     51.05 o
  23   3   5        1.28        0.00     45.05 o
 -24   4   5       59.73       22.82     29.98 o
 -22   4   5      108.22      111.90     36.32 o
 -20   4   5     1023.42     1034.42     93.09 o
 -18   4   5      559.18      445.52     66.07 o
 -16   4   5       10.63      -21.02     21.02 o
 -14   4   5      276.36      254.40     18.02 o
 -12   4   5     4360.22     4798.26     86.49 o
 -10   4   5      201.15      179.82     57.06 o
  -8   4   5     1877.40     2016.05     45.05 o
  -6   4   5      187.61      154.57     33.03 o
  -4   4   5     3107.30     3121.59     57.06 o
  -2   4   5     6449.28     6793.70    174.18 o
   0   4   5       16.15        9.01      9.01 o
   2   4   5       75.02      106.90     27.03 o
   4   4   5     1497.60     1586.34     81.08 o
   6   4   5       22.08       21.02     15.02 o
   8   4   5       68.34       70.42      9.01 o
  10   4   5      239.35      254.58     26.25 o
  12   4   5     2542.62     2673.41    201.20 o
  14   4   5      278.02      398.16     39.04 o
  16   4   5      481.13      600.61    126.13 o
  18   4   5      351.79      309.74     31.64 o
  20   4   5      545.20      428.72     33.19 o
  22   4   5        7.18       47.12     27.36 o
 -21   5   5      102.38      142.82     34.44 o
 -19   5   5      465.32      559.96    150.15 o
 -17   5   5       49.15       95.23     27.34 o
 -15   5   5        1.83       -9.01     16.99 o
 -13   5   5      143.31      194.20     72.07 o
 -11   5   5     1736.59     1779.97     66.07 o
  -9   5   5     7440.52     7722.80    119.65 o
  -7   5   5       28.71       20.42     12.01 o
  -5   5   5      127.94      131.00     27.03 o
  -3   5   5        5.08       35.57     30.03 o
  -1   5   5     6955.51     6961.98    129.13 o
   1   5   5     7440.23     7661.22    145.37 o
   3   5   5      504.85      609.94     36.04 o
   5   5   5       96.06       89.76     21.02 o
   7   5   5     2211.55     2462.80     62.02 o
   9   5   5       33.50       23.48     16.87 o
  11   5   5      809.89      690.70     38.10 o
  13   5   5      166.34      157.23     51.05 o
  15   5   5      163.71      131.56     33.03 o
  17   5   5      178.09      261.49     66.07 o
  19   5   5       11.68      -21.95     21.95 o
  21   5   5      573.61      854.97    114.12 o
 -18   6   5        1.29       42.71     35.47 o
 -16   6   5        5.63      -14.32     25.47 o
 -14   6   5        1.27        9.83     23.07 o
 -12   6   5      143.51      122.82     21.23 o
 -10   6   5      209.79      282.60     24.02 o
  -8   6   5        3.80       -3.00     15.02 o
  -6   6   5      448.00      413.01     84.09 o
  -4   6   5       67.39       38.44     10.74 o
  -2   6   5      207.03      209.06     18.76 o
   0   6   5     1689.86     1563.99     84.09 o
   2   6   5     2579.98     2651.70     76.45 o
   4   6   5        3.39      -12.01     12.74 o
   6   6   5      189.44      192.46     54.05 o
   8   6   5        4.08      -24.02     30.03 o
  10   6   5      778.17      903.63     66.07 o
  12   6   5      132.07       95.39     42.04 o
  14   6   5      115.87      190.09     32.23 o
  16   6   5       22.19       46.92     27.34 o
  18   6   5       39.08       81.79    126.13 o
 -15   7   5      168.20       81.19     57.22 o
 -13   7   5       33.19        9.01     29.73 o
 -11   7   5      295.49      345.25     93.09 o
  -9   7   5        9.11       62.89     69.07 o
  -7   7   5       20.56       50.72     18.76 o
  -5   7   5      112.53      105.45     24.44 o
  -3   7   5      221.02      176.77     27.36 o
  -1   7   5      315.23      211.47     23.07 o
   1   7   5      636.01      555.38     35.91 o
   3   7   5      302.65      249.85     48.05 o
   5   7   5       37.08       26.21     57.06 o
   7   7   5       11.20       -1.85     36.04 o
   9   7   5      116.04      159.43     60.06 o
  11   7   5       68.96       36.04     29.73 o
  13   7   5      171.76      229.12     55.21 o
  -8   8   5       10.69       63.06     51.05 o
  -6   8   5        0.14        4.50     54.05 o
  -4   8   5        0.66       12.01     30.03 o
  -2   8   5        2.82       -3.00     51.05 o
   0   8   5       34.07      162.55     93.09 o
   2   8   5       22.35       30.03     25.48 o
   4   8   5      378.50      305.03     51.05 o
   6   8   5       26.66      -12.68     37.52 o
 -28   0   6      617.42      618.63     60.06 o
 -26   0   6      971.86      997.01     78.08 o
 -24   0   6     1382.90     1195.21     78.08 o
 -22   0   6      981.42     1219.24     48.05 o
 -20   0   6     3648.12     3621.68     90.09 o
 -18   0   6        0.04        0.00     12.01 o
 -16   0   6      886.13      792.80     30.03 o
 -14   0   6      400.21      420.43     18.02 o
 -12   0   6     1346.35     1387.41     36.04 o
 -10   0   6      311.47      402.41     12.01 o
  -8   0   6       49.11       90.09      6.01 o
  -6   0   6      471.08      510.52     12.01 o
  -4   0   6       97.99      162.16      6.01 o
  -2   0   6     7374.23     6558.66    126.13 o
   0   0   6     2118.77     2006.04     42.04 o
   2   0   6    16535.99    16534.79    228.23 o
   4   0   6    35877.30    37490.06    474.48 o
   6   0   6    64581.79    66937.95    888.90 o
   8   0   6        2.77       24.02      6.01 o
  10   0   6     6742.10     6540.64    108.11 o
  12   0   6     3396.16     3765.82     90.09 o
  14   0   6      238.27      234.24     18.02 o
  16   0   6      987.82      966.98     36.04 o
  18   0   6     1275.38     1375.40     48.05 o
  20   0   6      426.18      510.52     48.05 o
  22   0   6        5.52       42.04     36.04 o
  24   0   6      672.01      552.56     60.06 o
  26   0   6       40.23      102.10     60.06 o
 -27   1   6       12.50       20.86     40.18 o
 -25   1   6        2.67       15.29     30.03 o
 -23   1   6       72.24       49.38     18.76 o
 -21   1   6        2.10      -12.01     12.74 o
 -19   1   6      340.82      327.39     18.76 o
 -17   1   6      356.96      411.10     30.03 o
 -15   1   6      278.40      317.72     48.05 o
 -13   1   6     1838.13     2015.14     35.91 o
 -11   1   6     1013.54     1031.90     42.04 o
  -9   1   6     1045.25     1180.86     18.76 o
  -7   1   6    54748.75    52284.13    468.12 o
  -5   1   6    18500.79    19323.36    199.07 o
  -3   1   6     1833.14     1886.60     36.04 o
  -1   1   6     1320.08     1198.28     16.99 o
   1   1   6    23617.28    23301.66    229.34 o
   3   1   6     2835.23     2787.15     33.98 o
   5   1   6    24040.24    22806.71    207.97 o
   7   1   6     4630.78     4917.70     64.91 o
   9   1   6     1144.09     1249.53     25.48 o
  11   1   6     2281.80     2419.12     40.18 o
  13   1   6      571.13      507.53     16.99 o
  15   1   6       63.35       74.74     21.02 o
  17   1   6       16.18       13.73     14.41 o
  19   1   6       83.66      193.80     51.05 o
  21   1   6        2.05        3.00     16.99 o
  23   1   6        6.56       15.02     27.03 o
  25   1   6       16.29       42.04     29.73 o
 -26   2   6        4.92       40.95     23.07 o
 -24   2   6      409.31      433.36     66.07 o
 -22   2   6      363.47      279.27     69.07 o
 -20   2   6       41.07       70.41     21.02 o
 -18   2   6        1.84       -5.15     14.41 o
 -16   2   6        9.55       25.23      5.70 o
 -14   2   6     1971.74     1749.27     33.19 o
 -12   2   6      299.77      252.99      9.99 o
 -10   2   6      615.60      536.29     14.41 o
  -8   2   6     1533.76     1712.53     57.06 o
  -6   2   6      825.26      549.71     12.74 o
  -4   2   6     6513.21     6455.54     73.51 o
  -2   2   6     4338.61     4201.28     75.08 o
   0   2   6     2910.53     2965.80     40.18 o
   2   2   6      159.21      185.25     21.02 o
   4   2   6    19625.37    19218.05    239.92 o
   6   2   6      581.77      633.18     18.76 o
   8   2   6    11466.23    11696.43    173.16 o
  10   2   6       28.72       25.87      9.01 o
  12   2   6      338.93      394.92     42.04 o
  14   2   6        0.01      -14.41     18.02 o
  16   2   6      684.22      728.77     27.36 o
  18   2   6      200.25      250.97     27.03 o
  20   2   6       36.86       18.02     16.99 o
  22   2   6        8.69       35.29     15.45 o
  24   2   6        1.22       14.59     26.25 o
 -25   3   6       59.64       46.05     75.08 o
 -23   3   6        0.56      -18.94     25.47 o
 -21   3   6       97.04      178.55     51.05 o
 -19   3   6      267.98      230.15     19.99 o
 -17   3   6       86.73      101.52     24.02 o
 -15   3   6      768.14      678.71     51.05 o
 -13   3   6     3355.19     3548.96     54.72 o
 -11   3   6      685.92      682.11     75.08 o
  -9   3   6       13.34       21.02      8.49 o
  -7   3   6      845.65      978.04     33.03 o
  -5   3   6     2823.11     3062.89    126.13 o
  -3   3   6      752.22      597.47     14.41 o
  -1   3   6     2804.25     3029.95     42.04 o
   1   3   6      290.43      338.74      9.99 o
   3   3   6     2362.75     2395.43     37.60 o
   5   3   6     7637.08     8468.65    119.75 o
   7   3   6     1181.86     1093.49     60.06 o
   9   3   6     1809.21     1677.11    177.18 o
  11   3   6     3341.63     3564.74     87.28 o
  13   3   6     1932.31     2026.95     60.94 o
  15   3   6     1166.88      951.86     46.35 o
  17   3   6       83.45      137.70     23.07 o
  19   3   6      567.63      591.15     75.08 o
  21   3   6      148.94      164.27     27.36 o
  23   3   6      100.20       60.87     57.06 o
 -24   4   6       65.07       64.73     35.47 o
 -22   4   6       75.28       54.81     87.09 o
 -20   4   6      140.19      117.81     25.48 o
 -18   4   6        0.13       24.69     18.76 o
 -16   4   6      391.71      570.26     27.36 o
 -14   4   6     1906.98     1742.36     72.07 o
 -12   4   6     2122.00     2157.53     57.22 o
 -10   4   6        0.01      -12.01     15.02 o
  -8   4   6      215.28      235.42     30.03 o
  -6   4   6     1491.56     1409.84     69.07 o
  -4   4   6        5.25       16.02      5.37 o
  -2   4   6       87.49       75.20      8.49 o
   0   4   6      804.96      739.08     42.04 o
   2   4   6       23.76       28.83     12.01 o
   4   4   6       10.44       18.02      5.70 o
   6   4   6       19.36       16.02      5.37 o
   8   4   6      288.56      245.90     18.02 o
  10   4   6     3285.10     3474.99     91.85 o
  12   4   6        0.99      -16.87     16.87 o
  14   4   6      289.72      292.83     30.90 o
  16   4   6      137.65      141.14     45.05 o
  18   4   6       91.08       63.49     27.03 o
  20   4   6      590.84      522.17     39.04 o
  22   4   6       29.77       35.29     63.06 o
 -21   5   6       57.99      143.38     31.64 o
 -19   5   6      459.78      273.56     81.08 o
 -17   5   6      818.22      641.63     46.35 o
 -15   5   6     2293.19     2507.70    255.26 o
 -13   5   6       36.08       39.04     15.02 o
 -11   5   6      307.86      273.80     39.04 o
  -9   5   6      271.29      229.08     15.45 o
  -7   5   6       85.02       61.47     21.02 o
  -5   5   6      501.98      534.12     39.04 o
  -3   5   6     2306.70     2284.73     99.10 o
  -1   5   6     4718.69     4690.76     75.04 o
   1   5   6     1386.05     1417.33     35.91 o
   3   5   6      259.41      273.14     84.09 o
   5   5   6      821.08      729.70     96.10 o
   7   5   6      151.47      203.01     39.04 o
   9   5   6      112.28      136.44     57.06 o
  11   5   6       28.74       51.48     69.07 o
  13   5   6      192.92      205.17     33.03 o
  15   5   6        3.75        4.40     42.04 o
  17   5   6      178.31      113.74     57.06 o
  19   5   6      128.12      195.94     48.05 o
 -18   6   6       32.29      111.93     69.07 o
 -16   6   6       20.14       48.05     30.90 o
 -14   6   6      784.88      763.06     48.87 o
 -12   6   6      172.44      185.83     75.08 o
 -10   6   6       28.48       19.52     15.45 o
  -8   6   6       31.66       34.32     14.41 o
  -6   6   6      214.67      226.23     21.23 o
  -4   6   6      163.53      100.80     14.41 o
  -2   6   6      920.88      891.10     28.83 o
   0   6   6      298.82      365.36     33.03 o
   2   6   6     4421.14     4418.67    112.48 o
   4   6   6      902.07      618.92     45.05 o
   6   6   6      157.91      174.10     54.05 o
   8   6   6      538.09      468.80     36.32 o
  10   6   6      181.13      206.68     54.05 o
  12   6   6      225.37      246.25     36.04 o
  14   6   6      118.58       45.28     27.03 o
  16   6   6      330.01      355.51     51.05 o
 -15   7   6      237.94      446.44     54.44 o
 -13   7   6       50.47       12.87     36.04 o
 -11   7   6        2.85       23.60     26.25 o
  -9   7   6        0.91       -3.60     27.03 o
  -7   7   6       92.44      137.68     28.83 o
  -5   7   6      725.34      654.11     72.07 o
  -3   7   6       17.41       32.03     18.76 o
  -1   7   6      644.73      666.73     38.22 o
   1   7   6      655.97      514.74     35.91 o
   3   7   6      417.29      424.79     31.64 o
   5   7   6       99.08       51.25     96.10 o
   7   7   6       33.56       -4.16     21.95 o
   9   7   6       52.86       21.62     78.08 o
  11   7   6       85.40      129.54    144.15 o
  13   7   6       52.02      121.62     54.05 o
  -8   8   6       89.37      185.44     50.43 o
  -6   8   6       31.12       27.03     36.04 o
  -4   8   6       16.06       -4.16     57.06 o
  -2   8   6       85.64       69.95     31.64 o
   0   8   6        6.06       -0.86     28.83 o
   2   8   6        4.32       45.22     31.64 o
   4   8   6        4.66       11.44     44.44 o
   6   8   6      230.38      223.73     50.43 o
 -27   1   7        0.30       30.78     33.19 o
 -25   1   7       33.18       17.47     27.03 o
 -23   1   7       98.17       92.53     18.76 o
 -21   1   7       34.62      113.14     16.99 o
 -19   1   7       16.05       25.23      9.99 o
 -17   1   7     2319.51     2361.35    138.14 o
 -15   1   7       94.73       69.20      8.49 o
 -13   1   7     2001.96     2033.42     63.06 o
 -11   1   7     1168.41     1006.64     27.03 o
  -9   1   7    15311.08    16413.91    168.45 o
  -7   1   7      835.63      758.37     15.45 o
  -5   1   7     2457.38     2533.85     93.09 o
  -3   1   7     5657.15     5438.34    105.11 o
  -1   1   7     3248.33     3192.37     44.44 o
   1   1   7     7307.10     7301.78     74.23 o
   3   1   7      225.10      261.58      9.01 o
   5   1   7    25253.33    25502.57    254.82 o
   7   1   7     6450.07     6662.52    120.12 o
   9   1   7     3840.84     3713.65     54.72 o
  11   1   7      523.17      525.43     14.41 o
  13   1   7      149.77      109.31     21.02 o
  15   1   7     1278.84     1310.23     42.04 o
  17   1   7      492.80      570.26     39.04 o
  19   1   7       49.94       50.05     18.76 o
  21   1   7      333.90      356.14     57.06 o
  23   1   7        8.78       -0.55     39.04 o
  25   1   7       30.74       73.41     96.10 o
 -26   2   7      174.00       84.04     42.04 o
 -24   2   7        0.24       13.86     42.04 o
 -22   2   7      103.20      113.37     63.06 o
 -20   2   7       98.29      139.72     18.76 o
 -18   2   7        1.67       -8.01     12.01 o
 -16   2   7     1320.20     1162.07     84.09 o
 -14   2   7     6022.12     5934.73     92.28 o
 -12   2   7     1964.47     1756.41    105.11 o
 -10   2   7      519.75      667.54     24.02 o
  -8   2   7    12967.72    13851.37    164.98 o
  -6   2   7      479.52      441.63      9.01 o
  -4   2   7     2951.82     2860.15     41.84 o
  -2   2   7    11085.62    10548.82    147.15 o
   0   2   7        9.98        8.01     15.02 o
   2   2   7    16940.51    16915.36    196.63 o
   4   2   7     4952.10     4909.39     81.08 o
   6   2   7     1501.38     1424.91     60.06 o
   8   2   7      359.65      425.99     30.03 o
  10   2   7      284.00      243.32     69.07 o
  12   2   7        8.30       12.01      9.01 o
  14   2   7        0.09       18.02     15.02 o
  16   2   7      279.93      346.63     25.48 o
  18   2   7        0.83       27.78     21.02 o
  20   2   7       49.91       84.09     42.04 o
  22   2   7      104.00      241.20     42.04 o
  24   2   7       34.53       32.86     31.64 o
 -25   3   7      186.36      223.69     87.09 o
 -23   3   7       83.62      127.69     27.36 o
 -21   3   7       28.74       11.47     20.86 o
 -19   3   7        0.22      -14.41     14.41 o
 -17   3   7        1.87        4.00     10.74 o
 -15   3   7      913.06      845.90     28.83 o
 -13   3   7      105.00      116.96     10.74 o
 -11   3   7       28.05       20.42     12.01 o
  -9   3   7     3047.05     3157.79     61.47 o
  -7   3   7     1201.87     1231.72     29.73 o
  -5   3   7     2652.46     2916.92     78.08 o
  -3   3   7     6212.90     5847.41     87.09 o
  -1   3   7     6164.61     6384.48     95.21 o
   1   3   7       39.79       14.01      6.01 o
   3   3   7        0.40        1.50      9.01 o
   5   3   7     4739.08     4859.40     77.80 o
   7   3   7      401.57      436.07     57.06 o
   9   3   7      105.53      165.87     39.04 o
  11   3   7     1470.02     1646.78    129.13 o
  13   3   7     2338.90     2284.06     70.94 o
  15   3   7     2173.03     2277.19    132.13 o
  17   3   7      149.36      220.36     39.04 o
  19   3   7      462.91      493.42    108.11 o
  21   3   7      305.31      256.77     31.64 o
  23   3   7        0.07        2.40     19.99 o
 -24   4   7       97.54       41.74     41.84 o
 -22   4   7       15.01        6.01     23.07 o
 -20   4   7      552.87      620.10     81.08 o
 -18   4   7     2315.37     2274.69    123.13 o
 -16   4   7      324.55      416.60     27.36 o
 -14   4   7        7.16       49.55     18.02 o
 -12   4   7       15.24       36.04     16.99 o
 -10   4   7     2757.27     2818.62     63.28 o
  -8   4   7     1348.03     1337.51    120.12 o
  -6   4   7     2334.15     2217.97     84.09 o
  -4   4   7     4975.78     5489.96    120.12 o
  -2   4   7     1398.16     1604.43     57.06 o
   0   4   7     2610.58     2297.78     72.07 o
   2   4   7      815.91      690.17     69.07 o
   4   4   7      359.20      339.62     45.05 o
   6   4   7     1833.27     1946.64     39.98 o
   8   4   7     5352.39     5104.90    102.10 o
  10   4   7      863.98      912.28     40.92 o
  12   4   7      218.80      176.79     48.05 o
  14   4   7     1252.15     1295.57    120.12 o
  16   4   7      391.68      405.26     60.06 o
  18   4   7       27.24       22.64     25.47 o
  20   4   7       34.63      -16.68     18.76 o
  22   4   7        8.01       12.01     45.05 o
 -21   5   7        0.89       18.48     33.03 o
 -19   5   7      274.12      244.62     36.32 o
 -17   5   7       66.15      153.67     39.04 o
 -15   5   7     1361.32     1526.87     53.28 o
 -13   5   7      121.89      133.47     18.76 o
 -11   5   7       32.79       21.02     16.99 o
  -9   5   7     2207.36     2196.15    123.12 o
  -7   5   7     2267.50     2139.67    192.20 o
  -5   5   7      440.31      316.61     11.40 o
  -3   5   7     5215.69     5063.24     78.04 o
  -1   5   7        0.97        4.80      9.99 o
   1   5   7      216.21      264.44     18.02 o
   3   5   7       14.19        4.80      9.99 o
   5   5   7       61.71       74.19     36.04 o
   7   5   7        1.50       -9.01     12.74 o
   9   5   7       25.70       30.03     21.49 o
  11   5   7      398.62      390.40     32.23 o
  13   5   7      127.04      119.86     69.07 o
  15   5   7       72.48       11.55     21.95 o
  17   5   7        8.19       19.62     48.05 o
  19   5   7       14.24       22.61     34.44 o
 -18   6   7       32.89      -18.02     28.83 o
 -16   6   7      217.96      312.32     44.44 o
 -14   6   7      222.57      248.92     84.09 o
 -12   6   7        0.33       21.02     21.23 o
 -10   6   7       38.13       35.29     15.45 o
  -8   6   7      150.27      150.93     36.04 o
  -6   6   7      304.93      378.12    111.11 o
  -4   6   7      206.07      216.39     36.04 o
  -2   6   7      679.05      578.70     90.09 o
   0   6   7     1491.18     1427.07     51.05 o
   2   6   7      171.18      120.12     18.76 o
   4   6   7      122.64      222.38     60.06 o
   6   6   7       68.93      142.64     26.25 o
   8   6   7       31.21      115.44     69.07 o
  10   6   7      859.39      739.41     60.06 o
  12   6   7        0.24       14.01     24.44 o
  14   6   7      334.99      450.44    117.12 o
  16   6   7       98.77       85.59     33.19 o
 -15   7   7        6.17      -15.02     99.10 o
 -13   7   7        8.81        0.00     33.03 o
 -11   7   7      510.61      519.53     54.05 o
  -9   7   7        5.06      -16.68     18.76 o
  -7   7   7        3.22       22.69     18.76 o
  -5   7   7      429.09      455.07     29.73 o
  -3   7   7        9.46       57.88     24.02 o
  -1   7   7      142.36      151.11     25.48 o
   1   7   7        5.89       -3.60     33.03 o
   3   7   7       36.50       24.69     18.76 o
   5   7   7      581.26      503.09    135.14 o
   7   7   7      127.97      138.05     33.03 o
   9   7   7       24.45      -10.37     51.05 o
  11   7   7      250.01      211.48     34.44 o
  13   7   7      275.81      150.15     54.05 o
  -8   8   7        9.83        6.71     34.44 o
  -6   8   7      339.55      427.15    171.17 o
  -4   8   7        1.29       12.01     36.04 o
  -2   8   7        0.18       28.83     29.98 o
   0   8   7        2.81      -36.04     36.04 o
   2   8   7       32.94       -8.58    117.12 o
   4   8   7       38.87       39.83     36.32 o
 -28   0   8      209.46      198.20     48.05 o
 -26   0   8      783.55      876.89     72.07 o
 -24   0   8      130.49      162.16     42.04 o
 -22   0   8     2303.21     2372.41     78.08 o
 -20   0   8     5604.87     5213.29    120.12 o
 -18   0   8       10.80      -12.01     12.01 o
 -16   0   8       19.63       54.05     12.01 o
 -14   0   8      156.38      168.17     12.01 o
 -12   0   8       14.25       18.02      6.01 o
 -10   0   8     6400.37     6120.21     96.10 o
  -8   0   8     3710.35     3267.32     60.06 o
  -6   0   8     5425.63     5723.81     90.09 o
  -4   0   8     6357.78     5879.97     90.09 o
  -2   0   8     9136.58     7753.87    150.15 o
   0   0   8    20512.31    19081.37    294.30 o
   2   0   8     1311.03     1255.27     24.02 o
   4   0   8     3407.28     3237.29     54.05 o
   6   0   8    20335.35    22240.58    312.32 o
   8   0   8     6427.70     5970.06    114.12 o
  10   0   8     7028.69     8192.32    144.15 o
  12   0   8     2584.21     2450.49     60.06 o
  14   0   8     2926.55     3129.18     84.09 o
  16   0   8     6599.52     6666.77    150.15 o
  18   0   8      573.49      528.54     42.04 o
  20   0   8      366.18      462.47     36.04 o
  22   0   8      145.06       54.05     42.04 o
  24   0   8      770.07      594.60     60.06 o
 -27   1   8        0.73      -30.89     36.04 o
 -25   1   8       70.02      147.55     48.05 o
 -23   1   8      259.17      230.30     24.44 o
 -21   1   8     1409.12     1723.07     90.09 o
 -19   1   8     2075.11     2116.42    132.13 o
 -17   1   8     1082.53     1285.28     31.64 o
 -15   1   8       90.04       82.08      9.01 o
 -13   1   8      778.91      672.74     16.99 o
 -11   1   8     3275.94     3360.13     44.44 o
  -9   1   8     2735.99     2540.37     37.52 o
  -7   1   8     8377.90     9148.28    180.18 o
  -5   1   8    29430.76    30876.75    333.20 o
  -3   1   8     5997.59     5769.11     67.69 o
  -1   1   8     7221.74     7156.07     83.67 o
   1   1   8     8002.71     7655.63     81.08 o
   3   1   8     2123.33     2094.37     51.05 o
   5   1   8     5250.31     5643.19     63.70 o
   7   1   8     5638.57     6048.15     87.09 o
   9   1   8      268.08      300.30      9.99 o
  11   1   8      124.99       84.51      8.49 o
  13   1   8      512.92      555.97     16.99 o
  15   1   8      113.24       69.60     18.02 o
  17   1   8      176.34      176.28     45.05 o
  19   1   8     1151.51     1073.60     99.10 o
  21   1   8        9.73       49.05     24.44 o
  23   1   8      154.24      146.95     27.36 o
  25   1   8        9.05      102.10     54.05 o
 -26   2   8       22.44       55.77     28.83 o
 -24   2   8      252.69      264.27     24.44 o
 -22   2   8      104.15      149.92     30.03 o
 -20   2   8       20.80        9.44     14.41 o
 -18   2   8      526.35      620.11     23.07 o
 -16   2   8      166.89      185.80     24.02 o
 -14   2   8     4044.12     4510.88     82.73 o
 -12   2   8    11021.64    11664.80    155.44 o
 -10   2   8      446.38      382.57     21.02 o
  -8   2   8     9460.08     8761.11    117.76 o
  -6   2   8      264.26      236.12      9.99 o
  -4   2   8       45.20       40.95      9.01 o
  -2   2   8        0.15       -6.01      6.01 o
   0   2   8     8453.78     8784.29    105.16 o
   2   2   8    19470.42    19785.92    327.33 o
   4   2   8        6.95       -6.01     18.02 o
   6   2   8     2835.20     2992.37    105.11 o
   8   2   8     4769.88     4603.93    195.20 o
  10   2   8      828.01      731.70     60.06 o
  12   2   8      876.06      922.70     24.02 o
  14   2   8        7.91        6.01     24.02 o
  16   2   8        0.16       11.34     18.76 o
  18   2   8        0.29      -16.99     16.99 o
  20   2   8        2.08      -16.02     36.04 o
  22   2   8        2.09        0.00     25.48 o
  24   2   8        0.47        0.00     30.03 o
 -25   3   8        0.08       20.27     30.90 o
 -23   3   8       48.34      106.61     54.05 o
 -21   3   8       29.20       32.03     24.44 o
 -19   3   8     1105.60     1112.24     44.44 o
 -17   3   8      124.28      139.78     15.45 o
 -15   3   8      338.07      264.79     18.76 o
 -13   3   8      348.36      339.56     18.02 o
 -11   3   8      566.32      523.64     30.03 o
  -9   3   8        0.06       -6.01      8.49 o
  -7   3   8      444.07      591.53     63.06 o
  -5   3   8        0.94       10.01      6.01 o
  -3   3   8     1505.26     1793.63     51.05 o
  -1   3   8    13375.75    14287.70    191.92 o
   1   3   8     5147.06     5289.22     84.43 o
   3   3   8        1.58       30.03      5.37 o
   5   3   8     1175.13     1223.49     39.04 o
   7   3   8      369.83      341.42     42.04 o
   9   3   8     4931.44     5252.77    210.21 o
  11   3   8     1713.45     1560.67     56.37 o
  13   3   8     1457.04     1481.84    105.11 o
  15   3   8      226.74      286.60     28.83 o
  17   3   8        3.32        9.34     18.76 o
  19   3   8      741.74      772.65     66.07 o
  21   3   8       14.03        1.09     45.05 o
  23   3   8       76.71        0.00     36.04 o
 -24   4   8        3.60        9.19     81.08 o
 -22   4   8      255.31      237.93     81.08 o
 -20   4   8       40.80       32.03     24.44 o
 -18   4   8        5.82      -12.01     23.07 o
 -16   4   8      775.81      721.32     28.83 o
 -14   4   8      796.49      775.95     33.98 o
 -12   4   8      184.44      190.06     33.03 o
 -10   4   8      198.02      279.41     21.02 o
  -8   4   8      144.42      168.60     33.03 o
  -6   4   8     6655.22     7072.99    109.94 o
  -4   4   8     2617.20     2573.01    108.11 o
  -2   4   8     1408.35     1367.67    123.12 o
   0   4   8     1222.97     1235.46     60.06 o
   2   4   8       37.41       30.81      5.83 o
   4   4   8        2.30        1.50      9.01 o
   6   4   8      246.88      296.67     18.76 o
   8   4   8      148.02      170.60     18.02 o
  10   4   8       44.72       86.09     30.03 o
  12   4   8      214.26      288.66    105.11 o
  14   4   8     1015.16      951.04     48.87 o
  16   4   8       90.91      144.06     27.03 o
  18   4   8        0.33       25.53     45.05 o
  20   4   8      168.80      152.63     31.64 o
  22   4   8        2.46        3.53     39.04 o
 -21   5   8        4.93      -27.34     27.34 o
 -19   5   8        5.98       -6.86     26.25 o
 -17   5   8       35.95       32.03     18.76 o
 -15   5   8      103.02       51.55     39.04 o
 -13   5   8      329.05      314.17     25.48 o
 -11   5   8      284.21      296.87     90.09 o
  -9   5   8     1598.14     1526.73     75.08 o
  -7   5   8      610.96      658.08     25.47 o
  -5   5   8     3307.59     3308.71     96.10 o
  -3   5   8      661.22      631.80     27.03 o
  -1   5   8     1121.78     1014.45     69.07 o
   1   5   8     1139.63     1093.22     51.05 o
   3   5   8     1152.40     1020.15     78.08 o
   5   5   8       70.29       31.75     14.41 o
   7   5   8     1155.91     1236.31     42.04 o
   9   5   8      545.89      694.78     66.07 o
  11   5   8        2.34       16.82     24.02 o
  13   5   8      240.47      382.97     36.04 o
  15   5   8      469.36      586.65     63.06 o
  17   5   8       18.12       -6.01     42.04 o
  19   5   8      207.31      214.48     40.92 o
 -18   6   8        8.29       23.32     31.64 o
 -16   6   8       14.18       40.54     75.08 o
 -14   6   8      546.79      559.69     35.91 o
 -12   6   8       41.78       55.12     27.03 o
 -10   6   8        4.21       12.01     48.05 o
  -8   6   8      180.01      172.38     63.06 o
  -6   6   8      456.91      443.76     39.04 o
  -4   6   8      404.40      386.26     19.99 o
  -2   6   8        5.72       13.73     14.41 o
   0   6   8     2576.08     2349.23     75.08 o
   2   6   8       20.34       24.02     27.03 o
   4   6   8       42.91       60.06     18.76 o
   6   6   8       84.73      183.65     69.07 o
   8   6   8      326.62      406.38    132.13 o
  10   6   8      283.96      332.76     37.02 o
  12   6   8       39.12       34.03     26.86 o
  14   6   8       85.68       69.07     30.90 o
  16   6   8      134.11      144.67     51.05 o
 -15   7   8       17.65      -24.02     66.07 o
 -13   7   8       23.06       56.63     28.83 o
 -11   7   8       24.19       34.94     45.05 o
  -9   7   8        0.10        9.01     21.23 o
  -7   7   8      100.42      208.48     23.07 o
  -5   7   8     1429.03     1478.11     50.96 o
  -3   7   8      457.14      523.84    129.13 o
  -1   7   8       35.98       42.04     48.05 o
   1   7   8        9.52       44.71     18.76 o
   3   7   8      436.92      380.87     54.05 o
   5   7   8        8.82      -21.49     21.49 o
   7   7   8      150.43      158.86     28.83 o
   9   7   8        7.93       76.67     69.07 o
  11   7   8      240.08      205.21    132.13 o
  -6   8   8      283.12      229.18     39.04 o
  -4   8   8       68.38      102.10     66.07 o
  -2   8   8       46.94       24.02     36.04 o
   0   8   8       36.66      126.47     84.09 o
   2   8   8       36.61       15.02     41.84 o
   4   8   8       74.90       64.92    102.10 o
 -27   1   9      130.66      103.30     39.04 o
 -25   1   9       10.67       32.70     18.76 o
 -23   1   9      372.35      419.72     28.83 o
 -21   1   9       21.39       48.05     15.45 o
 -19   1   9      173.92      237.44     14.41 o
 -17   1   9      110.61      106.33      9.99 o
 -15   1   9      482.88      385.89     24.02 o
 -13   1   9      444.24      485.75     33.03 o
 -11   1   9      785.92      821.16     33.03 o
  -9   1   9      131.89       99.19      8.49 o
  -7   1   9     2165.62     2437.18     51.05 o
  -5   1   9     3177.55     3424.64     90.09 o
  -3   1   9       99.82      153.69      9.01 o
  -1   1   9    33692.27    32193.24    328.13 o
   1   1   9    18238.34    18404.17    178.22 o
   3   1   9     1674.49     1591.98     25.48 o
   5   1   9      333.09      403.01     24.02 o
   7   1   9     1874.88     1754.00     39.04 o
   9   1   9       93.93       68.81      6.01 o
  11   1   9      609.80      544.28     51.05 o
  13   1   9     1122.94     1153.95     30.03 o
  15   1   9      113.04       58.34     18.02 o
  17   1   9      860.37      785.16     28.83 o
  19   1   9      412.89      419.04     24.44 o
  21   1   9       92.09      123.76     33.03 o
  23   1   9      179.32      143.63     27.36 o
 -26   2   9        1.72       13.40     33.03 o
 -24   2   9       67.58       26.75     23.07 o
 -22   2   9      949.97     1022.86     45.05 o
 -20   2   9        3.69       21.02     16.99 o
 -18   2   9       94.45      109.84     18.76 o
 -16   2   9      163.06      188.75     18.02 o
 -14   2   9     6244.84     6027.18     99.10 o
 -12   2   9     4539.78     4346.41     64.44 o
 -10   2   9     1678.44     1727.10     29.98 o
  -8   2   9     3779.54     4136.83     69.07 o
  -6   2   9    11076.49    11940.62    128.23 o
  -4   2   9        0.59       20.75      6.01 o
  -2   2   9     6889.39     7148.40    237.24 o
   0   2   9     7308.96     7630.84     92.28 o
   2   2   9     3858.01     3963.07     54.05 o
   4   2   9      286.55      230.36     18.02 o
   6   2   9     2792.00     2816.88     52.96 o
   8   2   9     2773.13     3045.95    102.10 o
  10   2   9      504.90      469.07     15.45 o
  12   2   9     2555.66     2670.51    114.12 o
  14   2   9     1026.61      982.63     37.52 o
  16   2   9       72.77       64.07     18.76 o
  18   2   9       24.41       27.36     30.03 o
  20   2   9       86.41      112.65     24.02 o
  22   2   9       40.25       25.87     54.05 o
  24   2   9        3.18       12.01     36.04 o
 -25   3   9        0.28      -24.02     30.03 o
 -23   3   9      196.32      267.55     63.06 o
 -21   3   9      398.32      373.67     27.36 o
 -19   3   9      975.68      937.38     57.06 o
 -17   3   9      105.86      130.56     18.76 o
 -15   3   9      101.45       84.00     12.01 o
 -13   3   9      586.29      605.76     27.36 o
 -11   3   9     1903.71     1873.54     78.08 o
  -9   3   9        9.48       14.41      9.99 o
  -7   3   9       79.82       64.48      9.01 o
  -5   3   9      215.24      215.41     12.01 o
  -3   3   9      660.87      496.36     33.03 o
  -1   3   9        3.30        2.00     12.01 o
   1   3   9      109.09      170.88     10.74 o
   3   3   9     1057.88     1350.98     96.10 o
   5   3   9      719.67      662.04     18.76 o
   7   3   9     1101.65     1048.26     30.03 o
   9   3   9      216.71      261.30     12.74 o
  11   3   9       35.50       41.44     39.04 o
  13   3   9     3757.85     3997.36    156.16 o
  15   3   9     1201.96     1176.44    102.10 o
  17   3   9     1295.07     1152.41    207.21 o
  19   3   9      271.87      289.58     27.36 o
  21   3   9       75.43       51.05     25.48 o
  23   3   9      198.87      174.18     42.04 o
 -24   4   9      213.56      185.39     99.10 o
 -22   4   9        2.74       12.01     24.02 o
 -20   4   9      405.02      478.01    114.12 o
 -18   4   9      115.65       99.53     24.02 o
 -16   4   9      128.24      134.35     60.06 o
 -14   4   9       17.29       21.02     16.99 o
 -12   4   9      427.19      352.28     30.03 o
 -10   4   9      126.77       91.29     21.02 o
  -8   4   9      923.81      681.85     27.36 o
  -6   4   9      272.81      229.08     15.45 o
  -4   4   9     1270.53     1277.83     35.47 o
  -2   4   9     1101.37     1182.59     33.03 o
   0   4   9      816.82      807.57     21.49 o
   2   4   9     1096.71     1139.61     39.04 o
   4   4   9        0.01       -6.01      6.01 o
   6   4   9      475.47      388.91     15.45 o
   8   4   9     4189.80     4277.01     93.14 o
  10   4   9     3181.00     2850.18     78.75 o
  12   4   9      244.35      215.51     60.06 o
  14   4   9       81.32      161.58     63.06 o
  16   4   9        0.80      -20.02     21.49 o
  18   4   9      101.77       14.16     26.25 o
  20   4   9       49.95       27.03     25.48 o
 -21   5   9       40.33       -2.53     36.32 o
 -19   5   9       65.39       50.05     30.03 o
 -17   5   9      100.68       62.86     66.07 o
 -15   5   9      155.17      274.12     28.83 o
 -13   5   9        0.29        3.00     16.99 o
 -11   5   9     1558.54     1435.22     48.70 o
  -9   5   9      174.43      185.14     23.07 o
  -7   5   9      495.64      479.56     90.09 o
  -5   5   9       10.31       50.36     21.02 o
  -3   5   9     3242.54     3428.52    105.11 o
  -1   5   9      857.08      742.31     33.03 o
   1   5   9      666.87      590.93     24.44 o
   3   5   9      296.44      211.05     14.41 o
   5   5   9        4.73       18.02     18.02 o
   7   5   9     1053.99      930.95     38.22 o
   9   5   9       78.00       67.92     21.95 o
  11   5   9      251.87      307.95     60.06 o
  13   5   9      717.01      715.85    117.12 o
  15   5   9       57.75       34.19     25.47 o
  17   5   9        1.98      -21.62     72.07 o
  19   5   9        0.68      -27.56     34.44 o
 -18   6   9       15.88       22.61     34.44 o
 -16   6   9        0.06      -16.52     24.44 o
 -14   6   9       72.58       89.58     36.04 o
 -12   6   9        7.01       15.02     16.99 o
 -10   6   9       11.72       33.03     16.99 o
  -8   6   9       82.65      125.70     51.05 o
  -6   6   9       69.18       42.04     24.02 o
  -4   6   9      210.76      147.52     15.45 o
  -2   6   9       85.54       76.74     39.04 o
   0   6   9        0.67       -3.00     12.74 o
   2   6   9       23.26       54.05     16.99 o
   4   6   9       22.91       39.04     27.03 o
   6   6   9        2.84       -6.55     27.03 o
   8   6   9        3.41      -14.16     45.05 o
  10   6   9      169.94      126.45     36.32 o
  12   6   9       20.36       -4.00     26.86 o
  14   6   9      115.75      149.73     87.09 o
  16   6   9      154.75      207.30     75.08 o
 -13   7   9      127.39      142.36     29.98 o
 -11   7   9      217.54      255.69     31.64 o
  -9   7   9        2.07        3.28     23.07 o
  -7   7   9       18.41       42.04     24.02 o
  -5   7   9      475.27      517.42     84.09 o
  -3   7   9       93.44      121.41     26.25 o
  -1   7   9       82.41       56.63     36.04 o
   1   7   9       69.69       63.77     57.06 o
   3   7   9       12.92       15.02     26.25 o
   5   7   9       12.79      -11.58     33.03 o
   7   7   9      363.84      403.49     54.05 o
   9   7   9      167.17      140.20     81.08 o
  11   7   9      110.38      187.54     43.24 o
  -6   8   9       27.93       42.04     60.06 o
  -4   8   9       42.74      222.23     72.07 o
  -2   8   9      125.69      132.13     60.06 o
   0   8   9       62.14       30.03     72.07 o
   2   8   9       25.00       -1.20     29.98 o
 -26   0  10      478.90      450.46     60.06 o
 -24   0  10        6.67      -24.02     36.04 o
 -22   0  10     1290.24     1267.29     60.06 o
 -20   0  10      358.64      342.35     30.03 o
 -18   0  10      846.53      780.79     30.03 o
 -16   0  10     1120.50     1027.04     36.04 o
 -14   0  10     2128.18     2228.26     48.05 o
 -12   0  10     1942.30     2042.07     42.04 o
 -10   0  10     3218.42     3015.06     60.06 o
  -8   0  10    20969.68    21784.12    432.44 o
  -6   0  10     2147.95     2108.14     48.05 o
  -4   0  10    14664.14    15387.62    312.32 o
  -2   0  10    31657.67    29856.31    516.52 o
   0   0  10    37353.15    37436.00    570.58 o
   2   0  10      840.07     1123.14     24.02 o
   4   0  10     3819.80     4012.07     72.07 o
   6   0  10      522.67      546.55     24.02 o
   8   0  10      421.36      360.37     18.02 o
  10   0  10      102.48       72.07     12.01 o
  12   0  10     8572.17     8630.76    204.21 o
  14   0  10     3532.32     3381.43     90.09 o
  16   0  10     2293.24     2000.03     66.07 o
  18   0  10       77.79      144.15     30.03 o
  20   0  10      717.04      738.75     54.05 o
  22   0  10       24.69      -12.01     24.02 o
  24   0  10       51.02        0.00     54.05 o
 -27   1  10        6.51       -2.40     27.03 o
 -25   1  10       14.72       27.85     23.07 o
 -23   1  10      335.59      390.40     31.64 o
 -21   1  10     1593.82     1281.72    111.11 o
 -19   1  10      117.25      113.14     15.02 o
 -17   1  10     2962.22     3166.75     50.43 o
 -15   1  10      486.18      508.37     14.41 o
 -13   1  10      706.62      664.71     39.04 o
 -11   1  10    11379.66    11952.10    167.35 o
  -9   1  10     1330.32     1263.13     45.05 o
  -7   1  10      872.47      916.37     42.04 o
  -5   1  10     2307.05     2502.60     52.96 o
  -3   1  10    10685.93    10633.04    189.19 o
  -1   1  10     1169.89      959.80     21.02 o
   1   1  10     1172.45     1214.30     36.04 o
   3   1  10     5933.09     6488.59    114.12 o
   5   1  10     1268.35     1300.88     27.03 o
   7   1  10      102.34      130.03     33.03 o
   9   1  10     8380.27     8926.14    116.88 o
  11   1  10      336.32      352.88     60.06 o
  13   1  10     1423.30     1483.52     48.05 o
  15   1  10     2039.73     2139.23     93.09 o
  17   1  10       94.62      117.69     27.03 o
  19   1  10        2.08      -18.76     18.76 o
  21   1  10        1.47      -14.41     19.99 o
  23   1  10       43.04       39.04     24.44 o
 -26   2  10       73.26      126.59     28.83 o
 -24   2  10      246.77      143.92     33.03 o
 -22   2  10      186.98      228.96     21.02 o
 -20   2  10       50.89       36.79     33.03 o
 -18   2  10     2787.44     2455.95    165.17 o
 -16   2  10     2198.93     2387.43     50.96 o
 -14   2  10       23.77       10.51      9.01 o
 -12   2  10      965.60      993.41     84.09 o
 -10   2  10     1602.08     1582.15     36.04 o
  -8   2  10      660.04      710.21     15.02 o
  -6   2  10     2788.41     3101.87     44.44 o
  -4   2  10     1481.21     1535.49     39.04 o
  -2   2  10     3528.09     3442.23     66.07 o
   0   2  10       51.83       91.69     12.01 o
   2   2  10      400.46      496.84     36.04 o
   4   2  10      570.89      520.92     15.45 o
   6   2  10     4004.41     4188.08    159.16 o
   8   2  10      751.29      790.43     42.04 o
  10   2  10      783.26      875.83     27.03 o
  12   2  10       55.54        6.01     12.74 o
  14   2  10     1450.85     1567.08     50.43 o
  16   2  10     1697.57     1620.85    102.10 o
  18   2  10       42.08       36.04     36.04 o
  20   2  10       16.07       -1.20     24.02 o
  22   2  10        9.98      -21.02     25.48 o
 -25   3  10       14.29       37.54     30.90 o
 -23   3  10      969.52      942.11     51.05 o
 -21   3  10      350.48      375.58     81.08 o
 -19   3  10      827.31      673.17     63.06 o
 -17   3  10     1323.81     1102.51     40.18 o
 -15   3  10       13.84       21.02     16.99 o
 -13   3  10       83.18      166.11     48.05 o
 -11   3  10      155.79      183.91     10.74 o
  -9   3  10      124.38      115.37     10.74 o
  -7   3  10      366.92      378.42     27.03 o
  -5   3  10     7053.30     7012.63    177.18 o
  -3   3  10      833.10      944.20     23.07 o
  -1   3  10      588.11      496.92     15.45 o
   1   3  10      944.24      997.28     51.05 o
   3   3  10     2056.60     1772.83     27.34 o
   5   3  10       12.44       27.63     12.01 o
   7   3  10      128.68      107.48     48.05 o
   9   3  10     1611.21     1390.50    129.13 o
  11   3  10       45.72       68.80     20.86 o
  13   3  10     1103.51     1351.37     49.97 o
  15   3  10      397.52      398.24     30.90 o
  17   3  10     3619.70     3852.54    177.18 o
  19   3  10      367.29      431.37     96.10 o
  21   3  10      103.41       48.59     23.07 o
 -24   4  10        1.53        0.00     48.05 o
 -22   4  10      267.76      297.86     35.47 o
 -20   4  10      175.31      111.37     39.04 o
 -18   4  10       48.03      102.38     30.03 o
 -16   4  10       26.13       20.59     45.05 o
 -14   4  10      190.75      167.25     24.02 o
 -12   4  10     3403.78     3225.93     77.80 o
 -10   4  10     5230.91     5248.81    192.20 o
  -8   4  10        1.98       36.04     18.02 o
  -6   4  10      131.28      167.52     12.01 o
  -4   4  10      782.90      794.12     21.49 o
  -2   4  10     3275.43     3152.59     57.18 o
   0   4  10      384.50      371.62     27.03 o
   2   4  10      122.74      102.10     10.74 o
   4   4  10       64.23      125.49      6.01 o
   6   4  10     4117.28     4049.61     96.10 o
   8   4  10     1113.95     1073.51     39.04 o
  10   4  10       93.08      112.13     25.47 o
  12   4  10       18.75       55.15     23.07 o
  14   4  10      324.64      247.02     60.06 o
  16   4  10      155.53      287.16     72.07 o
  18   4  10      146.96      115.18     29.98 o
  20   4  10        4.20       12.01     27.36 o
 -21   5  10       28.67       46.64     36.04 o
 -19   5  10      187.30      255.61     31.64 o
 -17   5  10      111.84      151.79     26.25 o
 -15   5  10      275.84      211.68     75.08 o
 -13   5  10        0.00       12.68     21.02 o
 -11   5  10      101.63      195.14     84.09 o
  -9   5  10     1442.05     1319.26     44.44 o
  -7   5  10     5736.24     5520.30    147.15 o
  -5   5  10     2967.16     2858.65    123.12 o
  -3   5  10      105.99       66.07     15.45 o
  -1   5  10       37.98       -6.01     18.02 o
   1   5  10      817.94      720.73     30.90 o
   3   5  10      457.10      428.98     45.05 o
   5   5  10      162.43      124.83     39.04 o
   7   5  10      341.98      386.15     93.09 o
   9   5  10        1.41       18.88     75.08 o
  11   5  10      208.33      124.63     51.05 o
  13   5  10       11.50        9.70     36.04 o
  15   5  10       45.26       34.65     27.36 o
  17   5  10       70.23       71.72     66.07 o
 -18   6  10      112.59      171.25     43.24 o
 -16   6  10       76.54       95.60     24.44 o
 -14   6  10       53.82      131.59     30.03 o
 -12   6  10       18.73       27.36     18.76 o
 -10   6  10       23.43       36.04     16.99 o
  -8   6  10      166.39      150.15     51.05 o
  -6   6  10       24.19       50.05     18.76 o
  -4   6  10      135.45       98.04     18.76 o
  -2   6  10      634.64      609.48     30.03 o
   0   6  10      723.15      545.95     31.64 o
   2   6  10        0.43       18.88     15.02 o
   4   6  10      155.65      134.59     21.23 o
   6   6  10      434.72      525.62     84.09 o
   8   6  10       28.72       63.29     60.06 o
  10   6  10     1384.60     1247.26     56.37 o
  12   6  10       26.40      -19.90     51.05 o
  14   6  10       24.84       87.84     45.05 o
 -13   7  10      153.22      338.09     50.43 o
 -11   7  10      150.48       57.56     33.03 o
  -9   7  10       23.07       15.02     21.23 o
  -7   7  10        6.98       39.86     24.02 o
  -5   7  10        4.71      -21.02     21.02 o
  -3   7  10       65.65       91.29     21.49 o
  -1   7  10       48.05       36.50     25.47 o
   1   7  10       28.03       37.67     60.06 o
   3   7  10       58.61       76.88     54.05 o
   5   7  10        0.06       10.01     26.86 o
   7   7  10       27.70       79.00     25.47 o
   9   7  10        3.33      -29.28     30.90 o
  11   7  10       64.69       24.02     42.04 o
  -4   8  10        8.14      132.13     66.07 o
  -2   8  10       25.14      -18.02     36.04 o
   0   8  10      305.46      222.23     78.08 o
 -27   1  11       34.96       79.68     31.64 o
 -25   1  11        0.78      -19.11     20.86 o
 -23   1  11      279.39      307.20     31.64 o
 -21   1  11      133.19      197.31     30.03 o
 -19   1  11      224.06      193.77     69.07 o
 -17   1  11      458.63      621.76     25.48 o
 -15   1  11       74.62       74.79      6.01 o
 -13   1  11     1207.33     1183.72     29.98 o
 -11   1  11     1025.13      978.99     24.44 o
  -9   1  11      212.18      291.33     12.74 o
  -7   1  11     4051.67     4287.12    183.19 o
  -5   1  11      988.99     1095.28    138.14 o
  -3   1  11      470.02      529.39     45.05 o
  -1   1  11      780.95      995.12     33.03 o
   1   1  11     5921.07     5503.61     90.09 o
   3   1  11     2478.85     2390.01     35.91 o
   5   1  11      860.01      979.33     21.23 o
   7   1  11      454.17      409.95     39.04 o
   9   1  11     3665.36     3865.15    138.14 o
  11   1  11        0.31       19.73     30.03 o
  13   1  11        9.23       50.81     21.02 o
  15   1  11      130.58      122.14     45.05 o
  17   1  11      373.05      312.78     33.03 o
  19   1  11        6.27       15.02     45.05 o
  21   1  11       31.58        0.55     23.07 o
  23   1  11        0.59      -27.03     29.73 o
 -26   2  11      138.07      134.41     39.04 o
 -24   2  11       39.08       13.21     24.02 o
 -22   2  11        7.49        5.34     18.76 o
 -20   2  11     1386.09     1226.95     43.24 o
 -18   2  11      187.73       72.07     54.05 o
 -16   2  11       68.73       85.41     18.02 o
 -14   2  11     2842.92     3360.63    300.30 o
 -12   2  11      276.91      282.70     21.02 o
 -10   2  11      646.09      619.78     18.76 o
  -8   2  11       42.18       50.91      6.01 o
  -6   2  11     3732.89     4004.77     60.06 o
  -4   2  11       76.79       48.82     12.01 o
  -2   2  11       17.31       35.18     15.02 o
   0   2  11     6283.85     6718.53    219.22 o
   2   2  11       33.11       42.04     15.02 o
   4   2  11        5.13       12.01      5.37 o
   6   2  11     3204.11     3413.80    132.13 o
   8   2  11        7.01        3.60      9.99 o
  10   2  11      304.71      332.08     24.02 o
  12   2  11     3496.33     3116.02    252.26 o
  14   2  11      589.93      505.13     69.07 o
  16   2  11      207.63      176.81     27.36 o
  18   2  11      313.04      353.51     48.05 o
  20   2  11       35.18        6.67     18.76 o
  22   2  11       51.40       24.52     51.05 o
 -25   3  11       10.24       -2.40     33.03 o
 -23   3  11      109.51      145.07     31.64 o
 -21   3  11        0.49       36.04     16.99 o
 -19   3  11      839.13      904.19     75.08 o
 -17   3  11      158.94       66.07     16.99 o
 -15   3  11      520.97      448.93     27.36 o
 -13   3  11        8.71        4.50      5.70 o
 -11   3  11      412.68      404.79     15.45 o
  -9   3  11       98.45      118.16     10.74 o
  -7   3  11     1364.35     1221.27     63.06 o
  -5   3  11      708.39      840.96     51.05 o
  -3   3  11      856.01      969.22     72.07 o
  -1   3  11      451.81      440.91     33.03 o
   1   3  11      187.88      186.19     11.15 o
   3   3  11       31.90       66.29     12.01 o
   5   3  11     1258.71     1221.63     54.05 o
   7   3  11      809.63      754.35     25.48 o
   9   3  11      870.29      792.29     57.06 o
  11   3  11       81.04      151.73     54.05 o
  13   3  11      700.68      608.58     66.07 o
  15   3  11      426.64      513.87     84.09 o
  17   3  11     1008.72      938.44    141.14 o
  19   3  11      188.92      209.76     31.64 o
  21   3  11      219.89      248.77     42.04 o
 -24   4  11      134.09      306.31     84.09 o
 -22   4  11        0.28       27.63     29.98 o
 -20   4  11        5.85       -8.01     30.03 o
 -18   4  11       16.10       -9.01     16.99 o
 -16   4  11      413.07      520.43     75.08 o
 -14   4  11       98.80       78.58     57.06 o
 -12   4  11     3413.40     3010.47    174.18 o
 -10   4  11     1998.84     2282.45    114.12 o
  -8   4  11    10639.85    11408.43    294.30 o
  -6   4  11     5514.81     5584.28     87.09 o
  -4   4  11      399.75      318.32     19.99 o
  -2   4  11     1368.67     1448.16     69.07 o
   0   4  11      372.99      429.71     27.03 o
   2   4  11     4414.53     4662.18     69.84 o
   4   4  11     9048.82     9233.54    177.18 o
   6   4  11      796.68      815.73     30.03 o
   8   4  11      273.35      242.27    111.11 o
  10   4  11      665.05      584.23    111.11 o
  12   4  11       58.08       42.04     21.49 o
  14   4  11      256.69      212.80     27.36 o
  16   4  11       17.18        1.60     22.58 o
  18   4  11       25.02       12.56     23.07 o
  20   4  11       33.49       63.49     60.06 o
 -21   5  11        5.82        6.01     42.04 o
 -19   5  11      132.71      111.94     30.90 o
 -17   5  11       24.77       56.63     28.83 o
 -15   5  11       30.70       51.05     16.99 o
 -13   5  11      286.63      373.79     99.10 o
 -11   5  11       44.97       40.71     18.76 o
  -9   5  11       51.34       47.38     48.05 o
  -7   5  11        0.43       -3.00     15.45 o
  -5   5  11     1718.95     1758.42     45.47 o
  -3   5  11     2375.48     2516.64     84.09 o
  -1   5  11        7.41       34.54     18.02 o
   1   5  11        0.07       20.02     39.04 o
   3   5  11      813.61     1096.10     41.84 o
   5   5  11       23.15       53.30     15.45 o
   7   5  11      150.05       78.08     20.86 o
   9   5  11      511.27      474.58     37.02 o
  11   5  11       38.75       68.07     30.03 o
  13   5  11       15.69        0.86     28.83 o
  15   5  11      166.96      234.55    123.12 o
  17   5  11       67.77      116.16     31.64 o
 -18   6  11       49.20       34.03     72.07 o
 -16   6  11       61.27       35.57     25.47 o
 -14   6  11      462.87      450.28     72.07 o
 -12   6  11      199.52      279.45     57.06 o
 -10   6  11      159.93      198.74     87.09 o
  -8   6  11       72.92       30.03     18.76 o
  -6   6  11        8.45       30.03     24.02 o
  -4   6  11      132.34       66.07     21.23 o
  -2   6  11      122.20      103.30     16.12 o
   0   6  11       33.73       89.16     18.76 o
   2   6  11      627.10      564.57     29.73 o
   4   6  11        1.97       18.69     21.02 o
   6   6  11       22.17       52.05     26.86 o
   8   6  11      685.88      676.17    159.16 o
  10   6  11       62.75      244.79    210.21 o
  12   6  11       84.83       85.09     57.06 o
  14   6  11        7.83       17.68     75.08 o
 -13   7  11       90.71      155.02     45.05 o
 -11   7  11       40.52       36.04     25.48 o
  -9   7  11        0.01       55.26     24.02 o
  -7   7  11       27.71       -1.50     27.34 o
  -5   7  11      547.45      620.96     54.05 o
  -3   7  11        0.46       30.03     27.03 o
  -1   7  11      272.60      284.51     36.32 o
   1   7  11       45.83       48.05     24.02 o
   3   7  11      468.03      539.98     57.06 o
   5   7  11        0.66      -29.32     60.06 o
   7   7  11       31.20       64.65     36.04 o
   9   7  11        1.09       32.34     27.36 o
 -26   0  12       25.83      -36.04     36.04 o
 -24   0  12       55.27       36.04     36.04 o
 -22   0  12     1855.97     1783.81     96.10 o
 -20   0  12     1404.91     1255.27     60.06 o
 -18   0  12      629.03      630.64     36.04 o
 -16   0  12     2660.67     2876.92     72.07 o
 -14   0  12      773.59      636.65     24.02 o
 -12   0  12      140.87      150.15     12.01 o
 -10   0  12      542.50      642.65     24.02 o
  -8   0  12     1211.69     1087.10     36.04 o
  -6   0  12     3438.96     3471.52     78.08 o
  -4   0  12     1038.91     1261.28     54.05 o
  -2   0  12    13160.58    13027.23    276.28 o
   0   0  12     9555.10    10288.44    204.21 o
   2   0  12      788.83      762.77     24.02 o
   4   0  12     4862.66     4870.94     90.09 o
   6   0  12        1.77        6.01     12.01 o
   8   0  12     1986.99     1994.02     66.07 o
  10   0  12     1643.55     1651.68     60.06 o
  12   0  12     1128.71     1171.19     48.05 o
  14   0  12     3808.04     3717.77     96.10 o
  16   0  12     1409.83     1687.71     60.06 o
  18   0  12       68.87       48.05     30.03 o
  20   0  12      982.83      876.89     54.05 o
  22   0  12       66.77       90.09     36.04 o
 -27   1  12       25.57       17.56     45.05 o
 -25   1  12      127.53      170.29     31.64 o
 -23   1  12       99.94      113.20     23.07 o
 -21   1  12      425.65      395.83    138.14 o
 -19   1  12      566.63      538.93     39.04 o
 -17   1  12       95.25       74.08     12.74 o
 -15   1  12     3231.16     3184.19     78.08 o
 -13   1  12       45.47       77.45     30.03 o
 -11   1  12        6.21        0.00      9.01 o
  -9   1  12     1185.05     1344.29     35.91 o
  -7   1  12      722.07      711.80     63.06 o
  -5   1  12       91.42      105.99     36.04 o
  -3   1  12      797.64      934.98     24.44 o
  -1   1  12     8138.35     8237.08    118.01 o
   1   1  12      687.55      840.85     21.23 o
   3   1  12     1530.04     1585.61     29.73 o
   5   1  12      540.29      520.19     21.02 o
   7   1  12      294.95      186.96     12.01 o
   9   1  12     4608.79     4250.44     99.10 o
  11   1  12     1702.34     1570.60     33.98 o
  13   1  12      366.66      398.27     21.02 o
  15   1  12     2228.76     2469.39     77.25 o
  17   1  12        7.72       18.77     15.45 o
  19   1  12      656.26      649.87     35.91 o
  21   1  12        7.36       13.01     24.44 o
  23   1  12       51.05      115.83     40.92 o
 -26   2  12       14.51       31.63     66.07 o
 -24   2  12        0.72       39.31     23.07 o
 -22   2  12       20.18        6.01     30.03 o
 -20   2  12       35.23       15.02     15.45 o
 -18   2  12      951.01     1047.86     63.06 o
 -16   2  12      879.15      820.10     66.07 o
 -14   2  12      378.37      437.92     42.04 o
 -12   2  12      516.16      478.92     36.04 o
 -10   2  12      592.82      560.14     15.02 o
  -8   2  12     5045.38     4958.55     78.75 o
  -6   2  12     5194.90     5353.80     93.09 o
  -4   2  12      239.69      229.84     12.01 o
  -2   2  12       22.39       48.51      9.99 o
   0   2  12     1288.56     1183.96     30.03 o
   2   2  12       39.30       37.75     12.01 o
   4   2  12     5567.86     5872.40     86.98 o
   6   2  12      158.50      146.71     10.74 o
   8   2  12     2336.72     2243.56     69.07 o
  10   2  12     1683.32     1528.48     46.14 o
  12   2  12     5087.12     5581.48    135.95 o
  14   2  12      370.23      422.95     36.04 o
  16   2  12       34.68       34.03     45.05 o
  18   2  12      833.73      875.15    111.11 o
  20   2  12       45.38        0.00     48.05 o
  22   2  12       10.40      -28.83     28.83 o
 -25   3  12        1.15      -27.03     27.03 o
 -23   3  12      381.92      304.10     93.09 o
 -21   3  12      576.26      614.16     29.98 o
 -17   3  12       84.94      107.36     57.06 o
 -15   3  12      120.59       72.00     15.45 o
 -13   3  12      431.60      459.94     27.36 o
 -11   3  12       84.59      145.70     18.76 o
  -9   3  12      218.23      290.09     14.41 o
  -7   3  12     3967.68     3894.25     58.88 o
  -5   3  12      725.36      738.75     18.76 o
  -3   3  12      555.49      621.63     20.86 o
  -1   3  12      150.54      226.35     18.02 o
   1   3  12      297.76      337.75     51.05 o
   3   3  12     1352.35     1413.61     35.47 o
   5   3  12      703.44      694.03     25.48 o
   7   3  12       61.91       45.05     12.74 o
   9   3  12       84.85       90.69     20.86 o
  11   3  12     1781.08     1882.93    117.12 o
  13   3  12      170.55      170.66     29.98 o
  15   3  12        8.06       -2.00     21.49 o
  17   3  12      234.87      230.07     33.03 o
  19   3  12       33.66       12.01     54.05 o
  21   3  12      681.50      738.28     48.70 o
 -22   4  12        8.30       -3.43     30.03 o
 -20   4  12        0.34       12.01     42.04 o
 -18   4  12       13.59       -3.00     21.23 o
 -16   4  12       17.90      -16.99     16.99 o
 -14   4  12      275.97      308.89     51.05 o
 -12   4  12      375.33      318.32     27.36 o
 -10   4  12       10.67       15.02     16.99 o
  -8   4  12     7543.77     7746.14    186.19 o
  -6   4  12      749.44      850.03     51.05 o
  -4   4  12      167.25      162.51     15.45 o
  -2   4  12      198.69      183.76     42.04 o
   0   4  12     2497.08     2398.52     47.77 o
   2   4  12     1200.66     1240.14     57.06 o
   4   4  12     1215.34     1066.63     54.05 o
   6   4  12     2235.34     2336.97     63.28 o
   8   4  12     2529.43     2492.58    168.17 o
  10   4  12        2.64      -10.92     24.02 o
  12   4  12       63.56       84.09     26.86 o
  14   4  12        0.67       15.44     26.25 o
  16   4  12        1.18      -25.74     30.03 o
  18   4  12       76.11       93.33     27.36 o
 -21   5  12       68.49       96.10     48.05 o
 -19   5  12      239.81      283.92     54.05 o
 -17   5  12      151.76      150.21     26.25 o
 -15   5  12        1.25        4.67     18.76 o
 -13   5  12       49.49       39.04     39.04 o
 -11   5  12      402.65      344.03     29.73 o
  -9   5  12      183.60      141.72     21.23 o
  -7   5  12       14.82       10.30     30.03 o
  -5   5  12     2152.57     2265.33    258.26 o
  -3   5  12      252.92      237.40     20.86 o
  -1   5  12       21.98       23.27     15.45 o
   1   5  12        9.21       -1.50     15.02 o
   3   5  12     5635.37     5726.45    122.66 o
   5   5  12     2730.78     2524.45     96.10 o
   7   5  12      194.33      270.77     30.90 o
   9   5  12       42.46       77.22     26.25 o
  11   5  12      117.72      137.19     30.03 o
  13   5  12        0.88        1.85     27.36 o
  15   5  12       65.90       44.52     31.64 o
  17   5  12      179.68      258.26     40.18 o
 -18   6  12      225.22      126.13     78.08 o
 -16   6  12      149.26      183.39     32.23 o
 -14   6  12        1.19       29.57     33.03 o
 -12   6  12      166.01      220.83     93.09 o
 -10   6  12       88.74      124.93     24.02 o
  -8   6  12      494.31      548.93     36.04 o
  -6   6  12      415.24      391.82     63.06 o
  -4   6  12        5.77       55.41     42.04 o
  -2   6  12      292.76      294.79     25.48 o
   0   6  12      100.06      143.15     24.44 o
   2   6  12        0.63        6.01     16.99 o
   4   6  12       27.31       51.05     24.44 o
   6   6  12      351.35      391.76     37.02 o
   8   6  12      112.66      115.70     32.72 o
  10   6  12      196.07       47.34     69.07 o
  12   6  12      107.36       90.43     33.03 o
  14   6  12       57.13      -12.37     45.05 o
 -13   7  12      505.51      497.99     63.06 o
 -11   7  12       26.99      -21.23     21.23 o
  -9   7  12       53.28       28.70     42.04 o
  -7   7  12       14.66       24.02     24.02 o
  -5   7  12       58.25        8.74     30.03 o
  -3   7  12       73.44       81.37     39.04 o
  -1   7  12      231.04      303.15     37.02 o
   1   7  12        0.13      -12.01     25.48 o
   3   7  12      306.16      163.47     78.08 o
   5   7  12       26.65       55.32     28.28 o
   7   7  12      144.64      123.93     28.28 o
   9   7  12      115.83       66.07     42.04 o
 -27   1  13       74.24       66.07     29.73 o
 -25   1  13       96.74       94.25     25.47 o
 -23   1  13        2.46       -6.01     19.99 o
 -21   1  13       12.96      -19.99     19.99 o
 -19   1  13      102.27       72.62     27.03 o
 -17   1  13      100.24      106.08     33.03 o
 -15   1  13     2084.12     1991.55    129.13 o
 -13   1  13       61.16       54.05      9.99 o
 -11   1  13     1513.60     1584.73     45.05 o
  -9   1  13      751.86      815.69     39.04 o
  -7   1  13       37.46       27.03      8.49 o
  -5   1  13     5247.06     5469.00     90.85 o
  -3   1  13     2274.51     2454.34    123.12 o
  -1   1  13     6035.11     5925.82     89.19 o
   1   1  13      483.81      382.97     30.03 o
   3   1  13      108.94       79.93     12.01 o
   5   1  13     1487.25     1486.45     66.07 o
   7   1  13       24.76       21.02      9.01 o
   9   1  13      375.50      393.08     21.02 o
  11   1  13       64.19       63.66     45.05 o
  13   1  13       14.36       24.02     12.74 o
  15   1  13       55.78        9.01     16.99 o
  17   1  13        0.70       26.03     16.12 o
  19   1  13       66.32       45.05     21.23 o
  21   1  13      112.34      193.29     33.03 o
 -26   2  13       44.28       68.07     35.47 o
 -24   2  13        9.79       15.83     30.03 o
 -22   2  13       85.39      112.07     81.08 o
 -20   2  13      752.46      844.96    108.11 o
 -18   2  13     1309.56     1280.09     72.07 o
 -16   2  13      193.97      170.13     33.03 o
 -14   2  13        6.59       -5.83      5.83 o
 -12   2  13     2964.65     2870.73     47.61 o
 -10   2  13       21.24       24.02      5.37 o
  -8   2  13     1022.80     1019.42    114.12 o
  -6   2  13      806.74      933.42     48.05 o
  -4   2  13        0.54       10.01      5.37 o
  -2   2  13     8415.92     9075.21    142.20 o
   0   2  13      506.20      544.90     27.03 o
   2   2  13      174.16      157.08     15.02 o
   4   2  13     2429.50     2553.12     48.05 o
   6   2  13     1126.29     1147.33     31.64 o
   8   2  13       59.74       82.81     14.41 o
  10   2  13     6005.43     6104.11    121.20 o
  12   2  13      395.46      348.46     33.03 o
  14   2  13        2.95       -3.34     30.03 o
  16   2  13      536.38      384.49     48.05 o
  18   2  13        3.32       73.92     27.36 o
  20   2  13      123.73      156.30     28.83 o
  22   2  13       45.75       26.28     30.90 o
 -25   3  13       82.03      104.11     90.09 o
 -23   3  13     1015.37      858.87     53.28 o
 -21   3  13      313.70      251.03     29.73 o
 -19   3  13      197.26      244.67     24.44 o
 -17   3  13     1144.96     1209.68    123.12 o
 -15   3  13      676.01      749.69     33.03 o
 -13   3  13      164.35      185.52     30.03 o
 -11   3  13      808.49      709.00     42.04 o
  -9   3  13      662.57      696.52     15.45 o
  -7   3  13      800.07      706.63     27.03 o
  -5   3  13        4.86       -2.00      5.37 o
  -3   3  13      161.89      176.04     18.02 o
  -1   3  13       32.45       37.75     24.02 o
   1   3  13     2405.82     2376.69     87.09 o
   3   3  13      135.68      115.88     33.03 o
   5   3  13      630.12      645.85    111.11 o
   7   3  13      997.60      928.74     31.64 o
   9   3  13       70.78      108.44     21.23 o
  11   3  13       73.30      142.70     78.08 o
  13   3  13      279.38      271.46     72.07 o
  15   3  13        0.20       24.02     27.03 o
  17   3  13       73.05      102.57     27.36 o
  19   3  13      139.86      144.00     66.07 o
 -22   4  13       73.94       32.28     30.90 o
 -20   4  13      469.38      519.56     66.07 o
 -18   4  13        8.46       57.06     16.99 o
 -16   4  13      143.59      125.45     23.07 o
 -14   4  13     1010.68     1080.00    177.18 o
 -12   4  13     4774.95     4559.48    261.27 o
 -10   4  13      229.98      171.80     48.05 o
  -8   4  13      117.21      124.56     11.40 o
  -6   4  13     2199.17     2162.96     45.47 o
  -4   4  13      206.10      200.86     16.12 o
  -2   4  13      847.92      764.47    132.13 o
   0   4  13     2787.78     2714.02     84.09 o
   2   4  13     1655.88     1637.03    111.11 o
   4   4  13     1749.98     1713.39     42.40 o
   6   4  13      816.03      851.40     72.07 o
   8   4  13        9.76        1.20     54.05 o
  10   4  13       18.60       55.44     51.05 o
  12   4  13      506.87      646.44     42.40 o
  14   4  13      202.27      215.93     31.64 o
  16   4  13      244.57      252.40     39.04 o
  18   4  13       15.47       67.78     84.09 o
 -21   5  13        4.08       12.58     75.08 o
 -19   5  13        8.63        8.41     29.98 o
 -17   5  13       31.22       -9.44     22.31 o
 -15   5  13      152.10      125.38     23.07 o
 -13   5  13      119.25       84.09     23.07 o
 -11   5  13      336.44      532.38     78.08 o
  -9   5  13      820.65      729.25    123.13 o
  -7   5  13        7.12       22.52     15.45 o
  -5   5  13     2179.95     2234.43     58.88 o
  -3   5  13      482.08      387.48     81.08 o
  -1   5  13      496.25      447.20     39.04 o
   1   5  13     4124.75     4036.13     78.04 o
   3   5  13     1121.02     1162.57     57.06 o
   5   5  13       72.82       54.72     18.76 o
   7   5  13     1139.99     1015.03     54.05 o
   9   5  13      130.29       50.19     39.04 o
  11   5  13        2.92       19.31     26.25 o
  13   5  13        2.61       39.22     36.04 o
  15   5  13       48.31      145.78     32.23 o
 -16   6  13       54.58       96.74     51.05 o
 -14   6  13       87.02       46.55     30.90 o
 -12   6  13       77.55       78.08     36.04 o
 -10   6  13       59.31       58.86     21.02 o
  -8   6  13        9.09       -7.21     21.02 o
  -6   6  13       54.45       49.69     23.07 o
  -4   6  13      110.09       51.05     39.04 o
  -2   6  13      725.15      714.30     40.18 o
   0   6  13      124.68      191.28     39.04 o
   2   6  13       34.35       58.06     18.76 o
   4   6  13       12.55       49.55     45.05 o
   6   6  13       58.13       55.56     27.03 o
   8   6  13       15.48       25.44     31.64 o
  10   6  13       53.05       57.06     45.05 o
  12   6  13        0.02       65.75     32.72 o
 -11   7  13       19.52        6.01     29.73 o
  -9   7  13        0.91       60.06     29.98 o
  -7   7  13       37.76       42.04     30.03 o
  -5   7  13      260.82      438.45     42.04 o
  -3   7  13      173.04      181.25     42.04 o
  -1   7  13      140.93      159.16     29.98 o
   1   7  13       10.50       24.83     31.64 o
   3   7  13        0.20      -22.58     22.58 o
   5   7  13      256.55      242.46     36.32 o
   7   7  13        2.30       90.99     37.02 o
 -26   0  14      596.80      450.46     60.06 o
 -24   0  14      169.20      228.23     54.05 o
 -22   0  14      275.60      348.35     54.05 o
 -20   0  14      817.77      912.93     48.05 o
 -18   0  14       34.30       54.05     18.02 o
 -16   0  14      418.72      378.38     42.04 o
 -14   0  14     1615.10     1375.40     78.08 o
 -12   0  14     6962.10     7075.18    186.19 o
 -10   0  14     1178.46     1309.33     48.05 o
  -8   0  14     2276.41     2030.06     60.06 o
  -6   0  14     1210.29     1213.23     42.04 o
  -4   0  14    14079.23    14768.99    390.40 o
  -2   0  14        9.11       48.05     12.01 o
   0   0  14       12.49        6.01     12.01 o
   2   0  14      160.13      144.15     12.01 o
   4   0  14      757.37      798.81     30.03 o
   6   0  14     5017.23     5465.55    120.12 o
   8   0  14      894.66      912.93     36.04 o
  10   0  14      954.87      882.90     42.04 o
  12   0  14     2018.25     2036.07     78.08 o
  14   0  14     1844.49     1789.82     66.07 o
  16   0  14       44.05       84.09     30.03 o
  18   0  14      335.04      288.29     36.04 o
  20   0  14      340.91      204.21     42.04 o
  22   0  14        7.55      -36.04     42.04 o
 -25   1  14      198.30      105.11     33.98 o
 -23   1  14       21.71       42.04     33.03 o
 -21   1  14       59.42       12.01     27.03 o
 -19   1  14      653.21      597.19    129.13 o
 -17   1  14       14.75       34.03     16.12 o
 -15   1  14      331.25      279.97     30.03 o
 -13   1  14      335.59      438.77     16.12 o
 -11   1  14        4.42      -12.01     12.01 o
  -9   1  14       61.19       78.30     12.01 o
  -7   1  14      819.20      872.53     57.06 o
  -5   1  14      934.41      943.00     25.48 o
  -3   1  14     2632.17     2930.99     60.06 o
  -1   1  14     2795.88     2989.96    102.10 o
   1   1  14      457.39      397.22     18.02 o
   3   1  14     4337.60     4457.27    129.13 o
   5   1  14      893.62      910.91     23.07 o
   7   1  14     1113.39     1308.85     60.06 o
   9   1  14     1292.13     1383.52     54.05 o
  11   1  14      453.94      498.65     23.07 o
  13   1  14       45.20       22.02     10.74 o
  15   1  14       47.00        6.01     24.02 o
  17   1  14      155.28       99.85     18.76 o
  19   1  14        8.63        6.01     21.23 o
  21   1  14       94.76       27.46     28.83 o
 -26   2  14        0.20      -26.87     38.86 o
 -24   2  14        1.88       15.02     21.23 o
 -22   2  14      119.49      139.97     36.04 o
 -20   2  14       20.77       -6.01     33.03 o
 -18   2  14      827.16      793.58     33.19 o
 -16   2  14      200.89      236.10     48.05 o
 -14   2  14      935.83      802.01     66.07 o
 -12   2  14     4213.69     4272.96     75.46 o
 -10   2  14      609.98      512.21    102.10 o
  -8   2  14      114.01      166.53     15.02 o
  -6   2  14     2986.98     3056.14     60.60 o
  -4   2  14     1405.14     1524.47     37.52 o
  -2   2  14     1071.55     1223.77     31.64 o
   0   2  14      361.55      387.98     16.99 o
   2   2  14      615.11      671.21     33.03 o
   4   2  14      681.43      738.54     23.07 o
   6   2  14     1649.92     1655.92     42.04 o
   8   2  14     3832.97     3977.24     82.73 o
  10   2  14     2041.06     2070.94     60.60 o
  12   2  14     1276.01     1224.43     41.84 o
  14   2  14       12.33        3.34     18.76 o
  16   2  14      164.54       76.99     23.07 o
  18   2  14        7.45       12.01     23.07 o
  20   2  14      200.05      164.62     31.64 o
 -25   3  14      322.95      361.27     59.46 o
 -23   3  14      166.08      313.86     36.32 o
 -21   3  14      454.99      551.07     37.52 o
 -19   3  14       44.60       88.02     16.99 o
 -17   3  14      623.51      677.93    162.16 o
 -15   3  14     2054.73     1993.98     51.95 o
 -13   3  14     1608.69     1693.45     96.10 o
 -11   3  14      295.82      333.95     60.06 o
  -9   3  14       11.12       12.01     15.02 o
  -7   3  14      603.63      509.09     48.05 o
  -5   3  14      248.88      258.07     14.41 o
  -3   3  14      276.98      283.24     27.03 o
  -1   3  14     4482.11     4376.51    117.12 o
   1   3  14      154.55      215.29     21.02 o
   3   3  14       29.59        0.00     18.02 o
   5   3  14       81.31       33.31     45.05 o
   7   3  14       29.26       14.01     18.76 o
   9   3  14       60.34       70.07     24.02 o
  11   3  14      148.55      154.77     29.98 o
  13   3  14       30.49       39.31     20.86 o
  15   3  14      200.54      224.87     31.64 o
  17   3  14        1.80      -19.40     27.36 o
  19   3  14      251.58      248.22    126.13 o
 -22   4  14       55.76       33.92     48.05 o
 -20   4  14      140.68      189.96    102.10 o
 -18   4  14       14.43       24.02     33.03 o
 -16   4  14      457.77      450.15     29.98 o
 -14   4  14      562.01      399.06     25.47 o
 -12   4  14      415.28      515.45     57.06 o
 -10   4  14     3949.41     4006.52    138.14 o
  -8   4  14      172.94      134.32     54.05 o
  -6   4  14      755.44      878.97     27.34 o
  -4   4  14      694.30      785.86     26.86 o
  -2   4  14      441.99      440.29     78.08 o
   0   4  14     3664.76     3276.88    189.19 o
   2   4  14     2029.90     2022.67    102.10 o
   4   4  14     1142.80     1234.23     36.32 o
   6   4  14       12.09       43.24     24.02 o
   8   4  14      363.47      401.89    114.12 o
  10   4  14      198.43      185.10     57.06 o
  12   4  14        1.51       15.02     24.44 o
  14   4  14      139.21      140.87     32.23 o
  16   4  14        0.17      137.89     96.10 o
  18   4  14       13.81       37.45     34.44 o
 -19   5  14       10.99       13.51     27.03 o
 -17   5  14      355.02      424.61     37.02 o
 -15   5  14        1.36        9.61     19.99 o
 -13   5  14       32.99       39.31     36.04 o
 -11   5  14      171.39      151.90     23.07 o
  -9   5  14       96.68       34.84     36.04 o
  -7   5  14      309.10      255.68     54.05 o
  -5   5  14        7.24        2.57     15.02 o
  -3   5  14     2768.77     2441.73    162.16 o
  -1   5  14      176.33      281.11     21.49 o
   1   5  14        0.41       14.01     16.12 o
   3   5  14      624.97      729.02     54.05 o
   5   5  14       40.66       -2.40     19.99 o
   7   5  14      907.46      892.00    138.14 o
   9   5  14        0.23        2.57     22.31 o
  11   5  14       12.94       -4.00     26.86 o
  13   5  14       20.47        3.18     36.04 o
  15   5  14        1.79        9.89     27.72 o
 -16   6  14       25.78       -7.67     35.47 o
 -14   6  14        8.72       -7.21     36.04 o
 -12   6  14       79.65      112.28     27.36 o
 -10   6  14       47.82       32.16     54.05 o
  -8   6  14      158.34      124.17     36.04 o
  -6   6  14      154.84      249.12     28.83 o
  -4   6  14       26.28       21.02     21.23 o
  -2   6  14      167.11      207.50     72.07 o
   0   6  14        5.47       -8.68     18.76 o
   2   6  14      384.11      401.81     33.19 o
   4   6  14        5.94       44.23     20.86 o
   6   6  14       26.21       12.87     22.31 o
   8   6  14       29.84       10.63     25.47 o
  10   6  14       13.05       95.47     32.72 o
  12   6  14        1.43      -19.22     51.05 o
 -11   7  14       27.08       41.50     23.07 o
  -9   7  14        3.01      -18.02     30.03 o
  -7   7  14        0.34      -30.03     30.03 o
  -5   7  14      140.51      144.15     36.04 o
  -3   7  14       22.87       63.06     24.44 o
  -1   7  14      338.18      257.99    105.11 o
   1   7  14       37.00      248.07    108.11 o
   3   7  14      134.96       93.62     31.64 o
   5   7  14       45.94      100.10     96.10 o
 -25   1  15       42.28       61.48     75.08 o
 -23   1  15       40.27       69.07     29.73 o
 -21   1  15      119.52      193.38     72.07 o
 -19   1  15       56.15       84.09     42.04 o
 -17   1  15      277.50      420.01     30.03 o
 -15   1  15       58.92       15.62     21.02 o
 -13   1  15       76.50      119.58     45.05 o
 -11   1  15      114.34       95.32     24.02 o
  -9   1  15     2363.50     2250.36     54.44 o
  -7   1  15     4295.18     4418.00     73.51 o
  -5   1  15     1574.65     1719.03     39.04 o
  -3   1  15        5.87       15.02      8.49 o
  -1   1  15     3099.73     3362.43    150.15 o
   1   1  15     1528.01     1762.84     60.06 o
   3   1  15      377.41      401.23     27.03 o
   5   1  15      264.95      231.59     12.74 o
   7   1  15     3293.81     3025.14    141.14 o
   9   1  15       16.99       18.02     12.74 o
  11   1  15      284.96      327.16     30.03 o
  13   1  15       74.92       98.53     18.76 o
  15   1  15      213.90      263.63     30.03 o
  17   1  15      180.54      102.10     23.07 o
  19   1  15      200.79      161.26     42.04 o
  21   1  15      168.33       90.09     33.98 o
 -24   2  15       55.43       82.08     24.44 o
 -22   2  15      123.03      206.10     36.04 o
 -20   2  15      375.18      264.40     25.48 o
 -18   2  15       20.57       38.22     36.04 o
 -16   2  15      122.87      136.07     22.31 o
 -14   2  15     1254.53     1231.25     44.28 o
 -12   2  15       14.26       28.03     10.74 o
 -10   2  15       86.33       79.06     90.09 o
  -8   2  15     2414.13     2354.41     50.96 o
  -6   2  15     4164.56     4352.47     84.62 o
  -4   2  15     1929.03     1888.95     60.06 o
  -2   2  15      294.64      397.24     18.76 o
   0   2  15      802.58      842.26     93.09 o
   2   2  15        8.66       -7.21      9.99 o
   4   2  15       16.03        6.01      9.99 o
   6   2  15     2081.40     2265.82     47.61 o
   8   2  15        0.32        6.01     12.74 o
  10   2  15     1078.37     1075.33     44.44 o
  12   2  15     1883.33     1876.95     66.07 o
  14   2  15      578.64      511.28     39.04 o
  16   2  15      104.10       90.79     57.06 o
  18   2  15       19.38       59.56     57.06 o
  20   2  15       60.98       16.52     30.90 o
 -23   3  15      502.40      450.48     87.09 o
 -21   3  15      398.33      304.05     33.98 o
 -19   3  15      204.27      217.28     33.03 o
 -17   3  15     1291.89     1438.51    141.14 o
 -15   3  15     3076.80     3061.05    378.38 o
 -13   3  15        1.93       20.02     16.12 o
 -11   3  15      183.44      162.04     18.76 o
  -9   3  15       54.33       52.79     11.15 o
  -7   3  15      628.52      560.81     78.08 o
  -5   3  15       70.71       82.33      9.99 o
  -3   3  15     5260.75     5512.88    243.25 o
  -1   3  15      179.86      215.03     39.04 o
   1   3  15      380.70      422.95     16.12 o
   3   3  15     1285.54     1226.90     66.07 o
   5   3  15       69.33       75.08     21.02 o
   7   3  15      212.95      240.10     27.03 o
   9   3  15      129.10       88.17     24.44 o
  11   3  15        4.72        7.85     57.06 o
  13   3  15      637.02      727.46     42.40 o
  15   3  15      115.59      100.72     27.36 o
  17   3  15       43.11       48.05     39.04 o
  19   3  15      119.16      232.64     46.14 o
 -22   4  15       60.48        3.60     29.98 o
 -20   4  15       26.47       59.31     42.04 o
 -18   4  15       50.36       38.04     21.49 o
 -16   4  15       32.76       33.63     27.03 o
 -14   4  15      458.32      486.87     28.83 o
 -12   4  15     2164.76     2419.49     63.30 o
 -10   4  15     2277.16     2659.87    171.17 o
  -8   4  15       52.77       34.54     21.02 o
  -6   4  15      725.61      687.27     81.08 o
  -4   4  15       35.03       46.05     42.04 o
  -2   4  15     1808.75     1527.18    261.27 o
   0   4  15        4.25      -16.30     18.02 o
   2   4  15     2343.31     2073.69     78.08 o
   4   4  15     2792.23     2727.47    105.11 o
   6   4  15      105.51       81.51     45.05 o
   8   4  15       30.45       56.46     33.03 o
  10   4  15       13.50       27.63     19.99 o
  12   4  15       13.78       51.05     45.05 o
  14   4  15      126.29      366.94    126.13 o
  16   4  15      535.52      610.32    126.13 o
 -19   5  15        0.11      -28.18     36.04 o
 -17   5  15        3.23       16.02     57.06 o
 -15   5  15      349.03      497.17     33.19 o
 -13   5  15      313.34      361.85     51.05 o
 -11   5  15       32.42       30.03     30.03 o
  -9   5  15      195.25      213.95     75.08 o
  -7   5  15      158.97      110.11     51.05 o
  -5   5  15      187.12      135.20     24.02 o
  -3   5  15      610.39      625.84     26.86 o
  -1   5  15      175.41      144.01     63.06 o
   1   5  15     1375.26     1351.03    159.16 o
   3   5  15      315.08      301.78     51.05 o
   5   5  15      593.42      598.81     38.86 o
   7   5  15      111.44      141.73     31.64 o
   9   5  15        1.13       97.60     66.07 o
  11   5  15        3.60       41.18     28.83 o
  13   5  15       14.88      -10.01     75.08 o
  15   5  15        5.30      -12.01     32.23 o
 -16   6  15       57.40       39.04     87.09 o
 -14   6  15       17.33       80.22     45.05 o
 -12   6  15       88.93      115.08     63.06 o
 -10   6  15      166.32      145.25     48.05 o
  -8   6  15       28.24       21.45     39.04 o
  -6   6  15      379.27      334.27     36.04 o
  -4   6  15        5.26       -8.74     36.04 o
  -2   6  15      213.01      417.32    456.46 o
   0   6  15      449.60      457.62     33.19 o
   2   6  15       92.59       50.55     39.04 o
   4   6  15       62.72       97.42     69.07 o
   6   6  15       17.76       15.83     42.04 o
   8   6  15       20.61       45.58     27.72 o
  10   6  15       87.52       20.84     27.72 o
  -9   7  15       26.66      132.13     72.07 o
  -7   7  15       25.00      -24.02     36.04 o
  -5   7  15      131.71       54.05     30.03 o
  -3   7  15      117.73      174.18     36.04 o
  -1   7  15       10.00       -4.00     18.76 o
   1   7  15       61.47       47.19     28.83 o
   3   7  15      173.84       52.72     66.07 o
   5   7  15       10.49       46.15    111.11 o
 -26   0  16      135.62       78.08     42.04 o
 -24   0  16        0.81       36.04     36.04 o
 -22   0  16       26.95      -18.02     42.04 o
 -20   0  16      254.73      210.21     48.05 o
 -18   0  16        5.94       54.05     30.03 o
 -16   0  16      349.41      276.28     42.04 o
 -14   0  16     1356.59     1333.35     90.09 o
 -12   0  16     2133.75     1777.80    120.12 o
 -10   0  16      513.69      528.54     24.02 o
  -8   0  16      847.87      786.80     30.03 o
  -6   0  16     2285.44     2210.24     66.07 o
  -4   0  16     2220.81     2492.53     66.07 o
  -2   0  16      453.26      378.38     24.02 o
   0   0  16     2187.57     2306.34     60.06 o
   2   0  16     1340.46     1363.38     42.04 o
   4   0  16      314.82      306.31     24.02 o
   6   0  16       65.63       48.05     18.02 o
   8   0  16      576.60      600.61     30.03 o
  10   0  16      133.07      108.11     24.02 o
  12   0  16       55.47       72.07     24.02 o
  14   0  16      391.20      462.47     36.04 o
  16   0  16      674.22      576.59     48.05 o
  18   0  16      211.36      168.17     36.04 o
  20   0  16      416.90      318.32     60.06 o
 -25   1  16        5.09        6.01     21.23 o
 -23   1  16       11.49        7.10     23.07 o
 -21   1  16       56.83      181.02     27.36 o
 -19   1  16      326.25      336.43     30.03 o
 -17   1  16      449.51      366.55     69.07 o
 -15   1  16       58.34      -19.87     54.05 o
 -13   1  16      465.96      477.92     25.47 o
 -11   1  16      315.13      317.07     33.03 o
  -9   1  16     1543.82     1331.68     48.35 o
  -7   1  16     2669.36     2747.54     72.07 o
  -5   1  16     2385.91     2453.23     51.95 o
  -3   1  16      425.68      453.96     21.23 o
  -1   1  16        0.06        6.01      8.49 o
   1   1  16       79.61       36.50      8.49 o
   3   1  16     7970.72     8010.93    124.80 o
   5   1  16     3807.27     3527.39    126.13 o
   7   1  16     2666.40     2688.17     96.10 o
   9   1  16       69.11       68.25     12.74 o
  11   1  16      319.99      270.96     42.04 o
  13   1  16      458.23      378.77     25.48 o
  15   1  16        5.70      -12.01     16.99 o
  17   1  16        0.08       26.75     23.07 o
  19   1  16      232.10      279.57     29.73 o
 -24   2  16        0.54        4.80     19.99 o
 -22   2  16       29.11       22.64     27.36 o
 -20   2  16        0.00      -18.76     18.76 o
 -18   2  16      390.76      439.59     87.09 o
 -16   2  16      280.65      330.93     33.03 o
 -14   2  16       70.26       82.22     15.45 o
 -12   2  16      310.71      341.92     42.04 o
 -10   2  16      131.23      269.35     19.99 o
  -8   2  16        4.63       -8.41     18.02 o
  -6   2  16     1562.71     1499.85     40.18 o
  -4   2  16     1361.42     1284.52     36.04 o
  -2   2  16      511.49      392.01     30.03 o
   0   2  16     1069.96     1045.61     29.73 o
   2   2  16      457.23      417.08     30.03 o
   4   2  16      262.84      314.48     30.03 o
   6   2  16      108.21      162.37     33.03 o
   8   2  16      563.88      701.97     31.64 o
  10   2  16      322.33      336.17     69.07 o
  12   2  16      201.04      195.61     21.23 o
  14   2  16       76.85      140.54     27.03 o
  16   2  16        2.81       -6.01     18.76 o
  18   2  16      292.84      329.46     41.72 o
  20   2  16       45.00       -6.01     60.06 o
 -23   3  16        3.63      112.27     25.48 o
 -21   3  16      109.37      204.85     39.04 o
 -19   3  16      744.20      601.50    168.17 o
 -17   3  16     1784.38     1667.92    222.23 o
 -15   3  16      107.52      109.74     18.76 o
 -13   3  16      227.84      155.76     42.04 o
 -11   3  16      346.44      246.40     25.48 o
  -9   3  16       33.22       62.79     24.02 o
  -7   3  16     2862.01     2787.27     81.08 o
  -5   3  16      105.54      153.58     30.03 o
  -3   3  16     8024.38     8097.94    112.48 o
  -1   3  16       64.77       37.24      9.99 o
   1   3  16      246.48      231.28     24.02 o
   3   3  16      244.44      268.96     57.06 o
   5   3  16      127.15      177.23     16.99 o
   7   3  16       98.25       88.02     16.99 o
   9   3  16       55.55       33.03     16.99 o
  11   3  16      352.01      200.51     29.98 o
  13   3  16       64.02       97.70     36.04 o
  15   3  16        0.05      -27.03     27.03 o
  17   3  16      598.74      538.25     51.05 o
 -22   4  16      170.30       75.61     39.04 o
 -20   4  16        6.24        4.62     27.36 o
 -18   4  16       13.82       60.06     19.99 o
 -16   4  16       95.27      115.71     20.86 o
 -14   4  16      459.97      605.93     39.04 o
 -12   4  16      665.40      563.91     60.06 o
 -10   4  16       17.10       88.09     24.44 o
  -8   4  16       27.79       52.61     27.03 o
  -6   4  16        4.42       11.15     11.15 o
  -4   4  16      251.16      191.83     27.03 o
  -2   4  16      191.80      248.19     16.56 o
   0   4  16      814.74      894.94     87.09 o
   2   4  16      334.74      295.48     33.03 o
   4   4  16      900.24      769.24    117.12 o
   6   4  16       10.88       -3.60     33.03 o
   8   4  16       13.88       42.04     42.04 o
  10   4  16        6.89        6.01     25.48 o
  12   4  16      244.25      206.17     75.08 o
  14   4  16       29.72       54.05     30.03 o
  16   4  16        5.39        7.67     35.47 o
 -19   5  16      155.50      146.53     44.44 o
 -17   5  16       15.40       15.29     30.03 o
 -15   5  16       23.86       53.39     18.76 o
 -13   5  16      153.81      145.66     30.03 o
 -11   5  16       14.81      -18.56     23.07 o
  -9   5  16      489.09      288.29     42.04 o
  -7   5  16        8.76       12.01     21.23 o
  -5   5  16      717.03      723.22     35.47 o
  -3   5  16     1200.18     1347.01     48.05 o
  -1   5  16     1143.53     1071.50     40.92 o
   1   5  16      243.95      184.78     23.07 o
   3   5  16       16.82       28.39     39.04 o
   5   5  16       93.62       81.58     33.03 o
   7   5  16        4.19       24.52     24.44 o
   9   5  16      941.37     1187.81     57.89 o
  11   5  16       88.91      214.52     35.47 o
  13   5  16        2.07       -8.13     27.72 o
 -16   6  16       12.76        6.01     30.03 o
 -14   6  16      231.90      303.15     42.04 o
 -12   6  16       52.98       79.21     63.06 o
 -10   6  16       77.09       86.66     28.83 o
  -8   6  16      156.06      179.23     99.10 o
  -6   6  16      538.27      487.81     35.91 o
  -4   6  16      112.94      102.10     42.04 o
  -2   6  16      448.12      408.97     41.84 o
   0   6  16        0.02       17.35     21.02 o
   2   6  16        9.39        7.10     20.86 o
   4   6  16       60.24      114.12     28.83 o
   6   6  16       26.39      -10.14     51.05 o
   8   6  16       61.19       96.10     51.05 o
  10   6  16        0.00       -1.39     25.47 o
  -7   7  16        0.60       -6.01     42.04 o
  -5   7  16      292.68      282.29     48.05 o
  -3   7  16       99.68      132.13     54.05 o
  -1   7  16       14.14       77.68     31.64 o
   1   7  16        7.31       46.05     31.64 o
   3   7  16      349.65      475.84    153.16 o
 -25   1  17       61.61        7.01     24.44 o
 -23   1  17       73.61       39.27     36.04 o
 -21   1  17       42.36       30.03     36.04 o
 -19   1  17        0.07       -4.80     21.02 o
 -17   1  17      166.32      234.39     29.73 o
 -15   1  17       25.13       30.03     25.48 o
 -13   1  17      146.80      117.47     39.04 o
 -11   1  17      557.98      540.55     25.47 o
  -9   1  17     3126.07     3029.97     80.02 o
  -7   1  17      187.75      156.14      9.99 o
  -5   1  17       40.40       36.04      9.99 o
  -3   1  17      511.42      442.13     18.76 o
  -1   1  17     2288.74     2228.80     48.87 o
   1   1  17     7080.27     7419.56    201.20 o
   3   1  17      350.23      296.86     42.04 o
   5   1  17      104.05      103.31     14.41 o
   7   1  17      587.01      540.82     21.23 o
   9   1  17      436.67      527.16     51.05 o
  11   1  17      545.08      423.09     30.03 o
  13   1  17        0.06       12.01     18.02 o
  15   1  17      673.23      664.70     54.05 o
  17   1  17       26.62        9.01     21.23 o
  19   1  17        3.84        4.37     51.05 o
 -24   2  17       80.19       55.11     69.07 o
 -22   2  17       10.01       -9.51     33.03 o
 -20   2  17      182.58      168.17     72.07 o
 -18   2  17       70.55       48.05     23.07 o
 -16   2  17       82.17       85.59     30.90 o
 -14   2  17       45.71       16.02     18.76 o
 -12   2  17      814.26      928.55     41.84 o
 -10   2  17       57.91      159.64     14.41 o
  -8   2  17      303.18      244.28     69.07 o
  -6   2  17     1154.72     1213.23     33.98 o
  -4   2  17      119.61      144.19     14.41 o
  -2   2  17      349.38      395.24     27.03 o
   0   2  17     3634.80     4119.28     93.09 o
   2   2  17     1121.19      914.36     28.83 o
   4   2  17      215.30      249.40     36.04 o
   6   2  17     2708.98     2592.14     60.06 o
   8   2  17       75.88       63.40     24.02 o
  10   2  17        9.37      -12.01     18.02 o
  12   2  17       59.44       39.04     27.03 o
  14   2  17      159.51      141.79     54.05 o
  16   2  17        0.24      -19.99     19.99 o
  18   2  17       23.19       80.91     66.07 o
 -23   3  17      217.60      126.27     29.73 o
 -21   3  17     1048.35      882.85     46.14 o
 -19   3  17      495.64      557.63     96.10 o
 -17   3  17      423.22      566.41    111.11 o
 -15   3  17     1486.94     1614.55    165.17 o
 -13   3  17        0.26       -9.61     19.99 o
 -11   3  17     1339.43     1214.09    186.19 o
  -9   3  17       42.27       12.01     12.01 o
  -7   3  17     2018.80     2071.32     84.09 o
  -5   3  17     1137.45     1083.44     36.04 o
  -3   3  17     6515.89     6388.21    144.15 o
  -1   3  17      316.51      436.15     57.06 o
   1   3  17      279.08      289.33     18.76 o
   3   3  17      826.22      862.29     57.06 o
   5   3  17      305.15      298.06     21.23 o
   7   3  17      187.54      173.06     18.76 o
   9   3  17       94.24      183.33     23.07 o
  11   3  17        8.84       30.03     21.23 o
  13   3  17        0.85        9.87     26.25 o
  15   3  17       66.30      115.50     23.07 o
  17   3  17      103.21       34.32     51.05 o
 -20   4  17        0.05       39.92     39.04 o
 -18   4  17      391.14      305.36     31.64 o
 -16   4  17      155.74      140.32     24.44 o
 -14   4  17        5.02      -10.37     51.05 o
 -12   4  17       17.92        4.37     23.07 o
 -10   4  17      186.15      218.17     29.98 o
  -8   4  17        2.20       23.48     27.03 o
  -6   4  17       71.34       40.54     33.03 o
  -4   4  17        2.74      -16.52     21.02 o
  -2   4  17        7.14       15.44     27.03 o
   0   4  17      135.45      161.80     33.03 o
   2   4  17      367.68      344.81     48.05 o
   4   4  17      216.92      148.91     24.44 o
   6   4  17     1145.80     1297.57     50.96 o
   8   4  17      283.39      362.88     45.05 o
  10   4  17        1.17       -6.51     24.44 o
  12   4  17        2.97       24.02     25.48 o
  14   4  17       71.04       68.58     84.09 o
  16   4  17      524.16      542.37    105.11 o
 -19   5  17      101.78      146.89     33.19 o
 -17   5  17      112.72      101.60     24.44 o
 -15   5  17       33.06       70.12     66.07 o
 -13   5  17        0.13        6.55     60.06 o
 -11   5  17       13.78       14.41     19.99 o
  -9   5  17       64.81       51.87     23.07 o
  -7   5  17      606.92      833.77    114.12 o
  -5   5  17      468.20      511.12     29.98 o
  -3   5  17     1659.26     1961.44     69.07 o
  -1   5  17      390.05      401.95     48.05 o
   1   5  17       93.29      136.57     45.05 o
   3   5  17      164.75      310.18     28.83 o
   5   5  17      235.70      346.14     39.04 o
   7   5  17      858.23      901.99     81.08 o
   9   5  17       35.14       30.78     27.34 o
  11   5  17       17.10       36.04     32.23 o
  13   5  17      246.78      326.05     51.05 o
 -14   6  17       61.61       62.86     31.64 o
 -12   6  17       98.23       92.72     33.19 o
 -10   6  17      193.70      133.15     33.19 o
  -8   6  17        8.54       14.01     18.76 o
  -6   6  17        0.09       48.45     84.09 o
  -4   6  17       23.10      -36.04     42.04 o
  -2   6  17      220.08      212.40     39.04 o
   0   6  17       49.14       60.06     42.04 o
   2   6  17       16.26       17.56     25.47 o
   4   6  17        0.22       34.94     23.07 o
   6   6  17       51.73      244.00    213.22 o
   8   6  17        4.41       -9.01     35.47 o
  -5   7  17       73.59      114.12     42.04 o
  -3   7  17       89.10      132.13     54.05 o
  -1   7  17      136.77      107.09     75.08 o
 -24   0  18       22.08       -6.01     36.04 o
 -22   0  18       49.13      -42.04     42.04 o
 -20   0  18      103.25      120.12     48.05 o
 -18   0  18      209.03      126.13     42.04 o
 -16   0  18     1003.05     1027.04     66.07 o
 -14   0  18     7022.09     6474.57    330.34 o
 -12   0  18        0.72      -42.04     42.04 o
 -10   0  18      258.21      204.21     12.01 o
  -8   0  18     5936.74     5723.81    126.13 o
  -6   0  18      695.61      774.79     30.03 o
  -4   0  18     2145.86     2114.15     60.06 o
  -2   0  18      359.49      384.39     30.03 o
   0   0  18      281.49      288.29     24.02 o
   2   0  18      494.90      588.60     36.04 o
   4   0  18      794.75      594.60     30.03 o
   6   0  18      674.08      858.87     36.04 o
   8   0  18     1332.84     1267.29     48.05 o
  10   0  18      260.33      222.23     30.03 o
  12   0  18       33.87       54.05     30.03 o
  14   0  18      435.37      540.55     54.05 o
  16   0  18      349.91      402.41     48.05 o
  18   0  18       77.25       18.02     30.03 o
 -25   1  18        7.38      -29.98     29.98 o
 -23   1  18        0.05       45.05     29.73 o
 -21   1  18      450.20      505.16     42.47 o
 -19   1  18      155.49      177.26     45.05 o
 -17   1  18        8.32       42.04     21.23 o
 -15   1  18       61.52       75.31     27.36 o
 -13   1  18      189.73      200.17     28.83 o
 -11   1  18      812.29      937.49     49.97 o
  -9   1  18      239.91      280.26     81.08 o
  -7   1  18      167.65      166.37      9.99 o
  -5   1  18     1132.36     1137.73     54.05 o
  -3   1  18       39.89       48.59     36.04 o
  -1   1  18       53.81       60.66     12.74 o
   1   1  18      696.30      543.60     57.06 o
   3   1  18      176.71      198.05     15.02 o
   5   1  18     1012.07     1305.52     36.04 o
   7   1  18      148.38       94.77     14.41 o
   9   1  18       69.60       78.08     14.41 o
  11   1  18       79.59       73.41     18.76 o
  13   1  18      122.00       95.17     24.02 o
  15   1  18       40.54       32.43     19.99 o
  17   1  18       85.73       60.61     23.07 o
  19   1  18      119.40      178.53     90.09 o
 -24   2  18        8.42       14.32     25.47 o
 -22   2  18      576.78      406.60     69.07 o
 -20   2  18      128.06      207.52     28.83 o
 -18   2  18        8.12        1.00     30.03 o
 -16   2  18      143.35      156.63     69.07 o
 -14   2  18       11.99      -31.23     36.04 o
 -12   2  18     1158.17     1266.11     78.08 o
 -10   2  18       30.85       14.59     15.02 o
  -8   2  18      686.86      600.29    111.11 o
  -6   2  18       76.05       39.59     24.02 o
  -4   2  18       74.69       78.08     12.74 o
  -2   2  18     4194.17     4000.25     87.09 o
   0   2  18      128.50       70.65     14.41 o
   2   2  18      163.12       74.32     15.02 o
   4   2  18     1523.19     1598.89     41.84 o
   6   2  18      153.38      162.37     33.03 o
   8   2  18     1485.04     1460.37     46.72 o
  10   2  18       10.07       12.01     27.03 o
  12   2  18      635.29      728.23     57.06 o
  14   2  18       78.37       72.07     21.23 o
  16   2  18       81.95       92.05     27.03 o
  18   2  18       21.03       84.09     54.05 o
 -23   3  18        3.65       77.88     69.07 o
 -21   3  18      156.96      166.66     42.04 o
 -19   3  18      745.31     1036.91    207.21 o
 -17   3  18      506.86      589.32     42.04 o
 -15   3  18      526.47      804.97     78.08 o
 -13   3  18     1783.11     1807.12     96.10 o
 -11   3  18        7.66       34.40     51.05 o
  -9   3  18      187.35      276.28     21.49 o
  -7   3  18        2.96        2.00     10.74 o
  -5   3  18     2685.99     2780.87     63.06 o
  -3   3  18     2502.06     2566.17     66.07 o
  -1   3  18     2437.21     2262.09     48.70 o
   1   3  18      220.25      207.11     24.02 o
   3   3  18      424.98      518.27     30.03 o
   5   3  18        1.60       20.59     24.02 o
   7   3  18        0.06        3.00     45.05 o
   9   3  18      352.11      378.38     27.36 o
  11   3  18      863.69      778.57    108.11 o
  13   3  18       20.21       48.05     30.03 o
  15   3  18        0.82       25.41     27.36 o
 -20   4  18        4.27       38.04     32.23 o
 -18   4  18       67.58       69.07     33.03 o
 -16   4  18       14.75       20.02     24.44 o
 -14   4  18       34.52       28.83     36.04 o
 -12   4  18       50.37       36.04     21.23 o
 -10   4  18        9.86       31.12     23.07 o
  -8   4  18        7.45      -16.02     18.76 o
  -6   4  18      369.23      321.56     69.07 o
  -4   4  18      226.95      216.22     20.86 o
  -2   4  18       72.58       42.50     12.01 o
   0   4  18       81.14      107.76     30.03 o
   2   4  18       39.90       64.09     15.45 o
   4   4  18       60.17      119.96     24.44 o
   6   4  18        2.80       30.53     24.44 o
   8   4  18        0.85       20.75     30.03 o
  10   4  18       17.99      -16.02     33.03 o
  12   4  18        3.39       25.63     31.64 o
  14   4  18      105.46      170.25     81.08 o
 -17   5  18      116.17       95.60     24.44 o
 -15   5  18        5.72        3.70     27.36 o
 -13   5  18      315.13      259.34     72.07 o
 -11   5  18        6.40       15.02     25.48 o
  -9   5  18       57.50       45.32     23.07 o
  -7   5  18       38.83       60.06     25.48 o
  -5   5  18       39.46       90.09     25.47 o
  -3   5  18      335.31      302.49     28.83 o
  -1   5  18        5.56       21.02     16.99 o
   1   5  18     1309.33     1319.21     90.09 o
   3   5  18       62.76       40.71     18.76 o
   5   5  18       29.46       98.32     25.47 o
   7   5  18       24.71       44.81     27.36 o
   9   5  18      241.07      401.53    108.11 o
  11   5  18       41.21       -6.86     54.05 o
 -14   6  18       26.66       29.48     23.07 o
 -12   6  18      246.89      271.79     60.06 o
 -10   6  18       16.48      -13.30     26.25 o
  -8   6  18      301.33      328.31     87.09 o
  -6   6  18      270.77      306.31     60.06 o
  -4   6  18      669.43      714.73     72.07 o
  -2   6  18      182.71      102.10     38.22 o
   0   6  18        0.89       -8.32     30.03 o
   2   6  18       68.28       75.90     24.02 o
   4   6  18       15.71       -8.74     20.86 o
   6   6  18        7.04       24.02     36.04 o
 -23   1  19        0.18      -29.98     29.98 o
 -21   1  19       13.86       41.12     25.47 o
 -19   1  19       57.60       34.19     27.36 o
 -17   1  19      117.24      137.68     33.98 o
 -15   1  19      150.61       97.19     72.07 o
 -13   1  19       69.31       61.78     54.05 o
 -11   1  19        9.76       -7.39     27.36 o
  -9   1  19      537.64      518.62     27.34 o
  -7   1  19        0.13       -1.50      5.70 o
  -5   1  19      115.31       69.98     18.02 o
  -3   1  19      637.47      684.31     27.36 o
  -1   1  19      168.27      149.39     15.45 o
   1   1  19     2132.26     2171.67     48.70 o
   3   1  19     4485.83     4676.06     82.08 o
   5   1  19     2349.04     2218.87     87.09 o
   7   1  19      138.76       88.02     14.41 o
   9   1  19       20.10       -4.29     14.41 o
  11   1  19       80.58      139.30     30.03 o
  13   1  19      145.91      127.63     30.03 o
  15   1  19        8.96       35.49     24.02 o
  17   1  19      107.93       70.23     27.36 o
 -24   2  19      176.70      132.13     78.08 o
 -22   2  19        7.76      -25.48     25.48 o
 -20   2  19       60.40       67.19     33.19 o
 -18   2  19       10.49       15.77     45.05 o
 -16   2  19        0.11       14.26     69.07 o
 -14   2  19      423.04      289.42     29.73 o
 -12   2  19      243.98      208.62     30.03 o
 -10   2  19     2744.50     2473.67    138.14 o
  -8   2  19       75.82       40.00     36.04 o
  -6   2  19       87.38       72.33     15.02 o
  -4   2  19      416.15      467.27     23.07 o
  -2   2  19       90.22       87.95     18.02 o
   0   2  19     1165.10     1039.19     38.22 o
   2   2  19      603.11      664.17     48.05 o
   4   2  19       11.33       41.74     27.03 o
   6   2  19     1357.30     1226.88    165.17 o
   8   2  19       26.58       24.02     16.99 o
  10   2  19       51.66       90.29     21.23 o
  12   2  19      215.78      202.42     24.44 o
  14   2  19        5.26      -14.01     18.76 o
  16   2  19       25.12       57.66     36.04 o
 -21   3  19      585.81      701.77    108.11 o
 -19   3  19      770.32      714.10     69.07 o
 -17   3  19      238.29      209.90     63.06 o
 -15   3  19      224.23      314.04     57.06 o
 -13   3  19      373.82      422.44     39.04 o
 -11   3  19      403.68      335.58     57.06 o
  -9   3  19     1275.72     1607.50     54.44 o
  -7   3  19      166.17      123.97     24.02 o
  -5   3  19       73.16       90.60     39.04 o
  -3   3  19     2441.41     2405.41    117.12 o
  -1   3  19     1334.86     1425.58     42.40 o
   1   3  19      114.04      148.69     14.41 o
   3   3  19      102.19       86.40     63.06 o
   5   3  19       20.17       39.04     16.99 o
   7   3  19      227.90      176.04     21.23 o
   9   3  19      349.01      501.98    156.16 o
  11   3  19       44.36      115.37     21.02 o
  13   3  19        0.10      -19.66     23.07 o
  15   3  19       16.23       68.47     29.98 o
 -20   4  19       85.52       51.05     29.73 o
 -18   4  19       60.92       30.49     27.36 o
 -16   4  19      128.77       48.51     33.03 o
 -14   4  19       93.18       30.03     36.04 o
 -12   4  19       53.96       93.09     25.48 o
 -10   4  19      255.35      352.00     33.98 o
  -8   4  19       19.87      -23.07     23.07 o
  -6   4  19       50.62       30.03     24.02 o
  -4   4  19      520.94      471.69     81.08 o
  -2   4  19      111.42       90.79     27.03 o
   0   4  19      760.06      864.86     54.05 o
   2   4  19      546.33      424.41     63.06 o
   4   4  19      867.71      876.31     39.98 o
   6   4  19        0.44       31.67     27.03 o
   8   4  19        6.73       -4.00     18.76 o
  10   4  19      229.00      126.13     63.06 o
  12   4  19      948.81      929.73     49.68 o
  14   4  19       23.73      117.27     36.32 o
 -17   5  19        7.20       46.66     27.36 o
 -15   5  19       15.59       -9.01     33.03 o
 -13   5  19       17.55        2.77     25.47 o
 -11   5  19        8.37       36.04     23.07 o
  -9   5  19        5.00       64.87     31.64 o
  -7   5  19       21.89       33.85     24.02 o
  -5   5  19      224.70      282.77     51.05 o
  -3   5  19      951.59      840.19    243.25 o
  -1   5  19      228.46      196.64     24.44 o
   1   5  19       35.78       45.05     25.48 o
   3   5  19       14.79       39.73     25.47 o
   5   5  19       53.86       96.10     23.07 o
   7   5  19      876.71      973.85     51.05 o
   9   5  19       48.46        5.15     28.83 o
  11   5  19        5.05       78.08     38.22 o
 -12   6  19        4.11       28.74     26.25 o
 -10   6  19      551.82      575.58     45.47 o
  -8   6  19      623.69      750.03    243.25 o
  -6   6  19       38.33       48.05     48.05 o
  -4   6  19      212.30      342.35     54.05 o
  -2   6  19        1.50       22.69     37.52 o
   0   6  19       37.19       57.73     35.47 o
   2   6  19      105.20       46.85     29.98 o
   4   6  19        1.21        6.01     19.99 o
   6   6  19        9.99       30.03     54.05 o
 -24   0  20      128.60       96.10     36.04 o
 -22   0  20       93.80      138.14     48.05 o
 -20   0  20      110.11      108.11     36.04 o
 -18   0  20       31.67       60.06     36.04 o
 -16   0  20      520.08      498.51     54.05 o
 -14   0  20     2263.43     3045.09    180.18 o
 -12   0  20       13.27      -18.02     42.04 o
 -10   0  20     2152.95     2132.16     78.08 o
  -8   0  20      920.32      786.80     36.04 o
  -6   0  20     3531.04     3940.00     78.08 o
  -4   0  20       96.58      144.15     18.02 o
  -2   0  20      152.95      234.24     24.02 o
   0   0  20       60.30      108.11     18.02 o
   2   0  20     3063.31     3045.09     78.08 o
   4   0  20        6.37        0.00     18.02 o
   6   0  20        0.26       18.02     18.02 o
   8   0  20      296.15      330.34     24.02 o
  10   0  20      140.71      162.16     30.03 o
  12   0  20      503.45      438.45     54.05 o
  14   0  20       11.25      -12.01     42.04 o
  16   0  20      118.32      156.16     30.03 o
 -23   1  20        2.02      -31.64     31.64 o
 -21   1  20        0.43       15.02     33.98 o
 -19   1  20      291.42      423.97     46.14 o
 -17   1  20      254.51      315.23     81.08 o
 -15   1  20        9.63        0.00     21.23 o
 -13   1  20      103.54      155.55     51.05 o
 -11   1  20      133.14      288.40     63.06 o
  -9   1  20      386.23      390.99     33.03 o
  -7   1  20      710.57      750.45     87.09 o
  -5   1  20        0.44       18.02     10.74 o
  -3   1  20      162.44      202.69     14.41 o
  -1   1  20     1936.27     1864.38     46.14 o
   1   1  20     2728.60     2632.65     57.22 o
   3   1  20      228.95      242.65     24.02 o
   5   1  20        4.01       21.02     15.02 o
   7   1  20      392.17      317.64     27.03 o
   9   1  20        0.09       18.02     30.03 o
  11   1  20      103.25      125.63     27.03 o
  13   1  20       30.27       18.69     18.76 o
  15   1  20      246.28      180.38     33.98 o
  17   1  20        6.50      -13.65     23.07 o
 -22   2  20      404.28      351.87     66.07 o
 -20   2  20      308.46      358.02     42.47 o
 -18   2  20       16.62       -9.61     31.64 o
 -16   2  20      276.46      456.91     43.24 o
 -14   2  20        4.10       28.03     18.76 o
 -12   2  20       20.79       15.02     25.48 o
 -10   2  20        6.83       -1.09     23.07 o
  -8   2  20     2846.27     3003.32     95.45 o
  -6   2  20        0.29       15.02     12.74 o
  -4   2  20       24.20       69.98     18.02 o
  -2   2  20      502.93      584.01     66.07 o
   0   2  20      931.16      884.16     31.64 o
   2   2  20      430.55      463.17     25.48 o
   4   2  20      275.00      317.98     42.04 o
   6   2  20      487.19      610.30     87.09 o
   8   2  20       74.79      107.27     42.04 o
  10   2  20      258.30      243.21     27.03 o
  12   2  20        0.67        6.01     36.04 o
  14   2  20       20.32       51.65     19.99 o
  16   2  20       11.63       12.01     42.04 o
 -21   3  20        2.25       29.11     27.36 o
 -19   3  20        0.52       67.40     48.05 o
 -17   3  20       90.06      105.20     78.08 o
 -15   3  20      269.14      158.93     36.04 o
 -13   3  20      257.09      302.27     87.09 o
 -11   3  20      254.01      277.64     31.64 o
  -9   3  20      197.88      307.93     27.36 o
  -7   3  20     1288.91      978.61     84.09 o
  -5   3  20      827.02      681.51     26.86 o
  -3   3  20      144.58      195.61     30.03 o
  -1   3  20      170.20      224.82     30.03 o
   1   3  20       12.58       15.02     33.03 o
   3   3  20      205.22      166.02     33.03 o
   5   3  20       12.26       54.05     16.99 o
   7   3  20       30.53       71.34     36.04 o
   9   3  20      330.31      358.60     29.73 o
  11   3  20        9.07      -13.73     30.03 o
  13   3  20       27.25       66.53     27.36 o
 -18   4  20       25.26       -0.46     33.03 o
 -16   4  20       41.95       82.37     28.83 o
 -14   4  20        0.09      -14.74     23.07 o
 -12   4  20      254.48      281.52     60.06 o
 -10   4  20      102.09      152.75     27.36 o
  -8   4  20      113.64      139.31     27.36 o
  -6   4  20        0.40       -1.33     39.04 o
  -4   4  20      183.38      184.13     21.49 o
  -2   4  20       86.24      105.43     42.04 o
   0   4  20        0.79       24.57     20.86 o
   2   4  20       10.13       32.21     20.86 o
   4   4  20       56.31       31.67     51.05 o
   6   4  20       19.22       -1.09     45.05 o
   8   4  20       20.13      -14.01     24.44 o
  10   4  20       10.10       44.04     32.23 o
  12   4  20      228.05      177.30     54.05 o
 -15   5  20        9.32      -22.31     28.83 o
 -13   5  20       81.25       42.04     30.03 o
 -11   5  20       75.50       61.78     78.08 o
  -9   5  20        2.40      -45.05     45.05 o
  -7   5  20       48.03       53.20     36.04 o
  -5   5  20      180.39      135.89     33.19 o
  -3   5  20        3.67       12.01     36.04 o
  -1   5  20       67.97       81.03     57.06 o
   1   5  20        4.92        6.01     21.49 o
   3   5  20      320.44      447.96    135.14 o
   5   5  20       20.86       19.22     19.99 o
   7   5  20        0.22       35.18     66.07 o
   9   5  20      605.65      629.05     57.89 o
 -10   6  20      232.87      193.46    108.11 o
  -8   6  20      666.90      870.88     78.08 o
  -6   6  20        1.01      -42.04     54.05 o
  -4   6  20        1.66      -30.03     36.04 o
  -2   6  20       49.27       45.05     33.98 o
   0   6  20        1.30        7.77     34.44 o
   2   6  20      114.35      135.54     60.06 o
   4   6  20       14.66       -6.01     18.02 o
 -23   1  21       48.90        0.00     33.98 o
 -21   1  21      172.61      116.76     72.07 o
 -19   1  21        4.07        6.55     23.07 o
 -17   1  21       66.30       38.51     63.06 o
 -15   1  21       39.24       39.04     30.90 o
 -13   1  21      911.03      772.28     75.08 o
 -11   1  21        0.01      -21.49     21.49 o
  -9   1  21      332.05      232.75     26.25 o
  -7   1  21       12.85       18.02      9.99 o
  -5   1  21       48.61       33.46     24.02 o
  -3   1  21      593.25      607.29    102.10 o
  -1   1  21      697.66      636.94     24.44 o
   1   1  21       20.35       33.03     12.74 o
   3   1  21      199.89      195.61     16.99 o
   5   1  21      199.08      243.57     18.76 o
   7   1  21        1.53       12.01     16.99 o
   9   1  21       34.22       60.78     18.02 o
  11   1  21        1.96       -0.67     18.76 o
  13   1  21      107.54      104.65     24.44 o
  15   1  21      290.97      190.38     29.73 o
 -22   2  21      553.91      647.79    135.14 o
 -20   2  21       66.97       24.02     29.73 o
 -18   2  21        0.17      -26.03     36.04 o
 -16   2  21       90.73      155.86     51.05 o
 -14   2  21        3.98       -6.01     25.48 o
 -12   2  21      176.43      180.39     57.06 o
 -10   2  21       57.93       53.59     54.05 o
  -8   2  21       24.48        4.62     27.36 o
  -6   2  21      538.63      421.56     60.06 o
  -4   2  21        1.03       18.02     12.74 o
  -2   2  21      148.38       94.17     14.41 o
   0   2  21      864.85      827.20     96.10 o
   2   2  21      293.65      251.44     18.76 o
   4   2  21     1647.86     1440.11    195.20 o
   6   2  21      374.80      288.89     27.03 o
   8   2  21       86.91       62.73     18.76 o
  10   2  21      299.15      301.81     54.05 o
  12   2  21       14.31       27.03     21.23 o
  14   2  21        4.40       24.02     19.99 o
 -21   3  21      129.71       43.62     69.07 o
 -19   3  21      143.50      169.96    126.13 o
 -17   3  21       12.13      -27.34     27.34 o
 -15   3  21        5.53       60.06     60.06 o
 -13   3  21      232.98      308.96     35.91 o
 -11   3  21      109.97      116.67     75.08 o
  -9   3  21      247.46      175.01     25.48 o
  -7   3  21      292.03      314.17     27.03 o
  -5   3  21       80.73       74.48     48.05 o
  -3   3  21        4.97       44.29     15.45 o
  -1   3  21        3.97        6.01     16.12 o
   1   3  21      424.18      423.70     33.19 o
   3   3  21      288.44      260.84     27.36 o
   5   3  21      114.45      153.16     36.04 o
   7   3  21       25.67       40.71     18.76 o
   9   3  21       27.07       71.07     42.04 o
  11   3  21        5.42       43.04     24.44 o
  13   3  21       46.82      102.96     36.04 o
 -18   4  21      155.58        0.00     31.64 o
 -16   4  21      406.15      435.29     54.05 o
 -14   4  21       12.94      -26.33     27.36 o
 -12   4  21      248.00      199.76     51.05 o
 -10   4  21       44.47      100.90     51.05 o
  -8   4  21      193.41      299.75     39.04 o
  -6   4  21       43.74       31.37     18.76 o
  -4   4  21      914.27      720.30     31.64 o
  -2   4  21        2.47       -4.67     18.76 o
   0   4  21       64.86       88.65     21.02 o
   2   4  21      343.61      543.76     33.19 o
   4   4  21     1041.94     1032.29     48.87 o
   6   4  21        0.11       -5.51     57.06 o
   8   4  21      138.88      102.80     30.03 o
  10   4  21       28.06       52.18     33.19 o
 -15   5  21       25.00       48.05     60.06 o
 -13   5  21      139.75      161.71     35.91 o
 -11   5  21        1.60        9.01     30.90 o
  -9   5  21        6.29       30.03     25.48 o
  -7   5  21      337.13      351.40     60.06 o
  -5   5  21       41.82        1.72     28.83 o
  -3   5  21        4.43       -8.78     27.03 o
  -1   5  21       61.61       97.19    117.12 o
   1   5  21       61.42       92.92     78.08 o
   3   5  21       29.24       -3.00     27.03 o
   5   5  21       20.32       29.03     24.44 o
   7   5  21      530.54      439.63    147.15 o
  -8   6  21      204.82      162.16     54.05 o
  -6   6  21      450.62      414.42     66.07 o
  -4   6  21        6.65       78.08     42.04 o
  -2   6  21      179.12      216.38     47.61 o
   0   6  21       21.10       70.81     40.18 o
 -22   0  22      236.61      156.16     48.05 o
 -20   0  22       99.23      120.12     42.04 o
 -18   0  22       57.68      162.16     48.05 o
 -16   0  22      285.94      528.54     84.09 o
 -14   0  22        0.40      -30.03     30.03 o
 -12   0  22       96.91      180.18     60.06 o
 -10   0  22       88.66      102.10     54.05 o
  -8   0  22     1265.97     1165.18     48.05 o
  -6   0  22     5203.74     4949.02    114.12 o
  -4   0  22     5160.85     6066.16    138.14 o
  -2   0  22    14410.72    14138.35    282.29 o
   0   0  22       73.85      102.10     24.02 o
   2   0  22      229.97      282.29     30.03 o
   4   0  22      114.07      126.13     24.02 o
   6   0  22        2.23        0.00     18.02 o
   8   0  22       47.94       42.04     18.02 o
  10   0  22        6.39       24.02     24.02 o
  12   0  22        2.71       12.01     30.03 o
  14   0  22       88.29       -6.01     42.04 o
 -21   1  22        8.73       84.09     57.06 o
 -19   1  22       61.71       24.02     33.98 o
 -17   1  22       19.76      115.06     38.86 o
 -15   1  22        6.23      -12.39     33.19 o
 -13   1  22      523.58      572.71    114.12 o
 -11   1  22       45.13       79.28     24.02 o
  -9   1  22       12.10       45.65     19.99 o
  -7   1  22     1281.22     1216.51     84.09 o
  -5   1  22      290.71      282.17     21.02 o
  -3   1  22       68.49       51.05     16.99 o
  -1   1  22       24.66       14.41     18.02 o
   1   1  22       26.67       33.63     36.04 o
   3   1  22        0.88      -12.01     12.74 o
   5   1  22      886.87      912.93     29.73 o
   7   1  22      599.19      555.89     27.36 o
   9   1  22       72.62       63.66     19.99 o
  11   1  22        1.12      -12.01     33.03 o
  13   1  22      131.80      176.33     96.10 o
  15   1  22       15.23       -6.01     60.06 o
 -20   2  22        9.64      -25.47     25.47 o
 -18   2  22        3.04       -4.13     33.19 o
 -16   2  22       22.39       30.95     27.36 o
 -14   2  22       24.64       51.05     51.05 o
 -12   2  22       26.78       98.01     42.04 o
 -10   2  22      159.29      207.50     72.07 o
  -8   2  22       11.88       76.82     87.09 o
  -6   2  22      130.68      102.10     25.48 o
  -4   2  22      654.33      478.89     27.03 o
  -2   2  22      419.74      570.23     39.04 o
   0   2  22       41.52       18.02     36.04 o
   2   2  22     1092.11      975.82     72.07 o
   4   2  22      555.34      651.47     33.19 o
   6   2  22        0.00       -5.34     18.76 o
   8   2  22       37.42        9.01     16.99 o
  10   2  22       11.43       32.76     30.03 o
  12   2  22        0.16       -2.40     19.99 o
  14   2  22        0.37       24.02     78.08 o
 -19   3  22      175.08      345.10     69.07 o
 -17   3  22      138.97      122.70     45.05 o
 -15   3  22        3.11       15.71     69.07 o
 -13   3  22       67.08       55.44     27.36 o
 -11   3  22      481.12      474.97     41.84 o
  -9   3  22       10.10        3.00     21.23 o
  -7   3  22        0.00      -26.03     39.04 o
  -5   3  22     1201.41     1393.44     56.28 o
  -3   3  22       87.51      173.53     30.03 o
  -1   3  22      412.06      400.74     25.47 o
   1   3  22       59.34       73.68     21.02 o
   3   3  22        5.10       21.62     16.56 o
   5   3  22       17.44       22.52     27.03 o
   7   3  22        2.70       54.05     21.23 o
   9   3  22        1.36       54.56     51.05 o
  11   3  22       24.15       48.05     24.02 o
 -18   4  22        0.01       -6.01     72.07 o
 -16   4  22        1.22      -36.04     39.04 o
 -14   4  22       25.59       30.95     51.05 o
 -12   4  22      238.04      251.89     72.07 o
 -10   4  22      170.07      177.97     33.19 o
  -8   4  22      197.47      165.62     31.64 o
  -6   4  22       38.57      -24.44     24.44 o
  -4   4  22      120.31      162.06     39.04 o
  -2   4  22       31.42      -12.56     57.06 o
   0   4  22      124.99      103.37     45.05 o
   2   4  22       95.15       67.92     42.04 o
   4   4  22        7.48       45.55     33.03 o
   6   4  22        2.53       24.02     42.04 o
   8   4  22       28.59       50.82     36.04 o
  10   4  22       38.23       29.36     35.47 o
 -13   5  22       29.90      -10.16     27.36 o
 -11   5  22       23.90        8.13     30.03 o
  -9   5  22      225.80      379.34    159.16 o
  -7   5  22      125.02       65.40     84.09 o
  -5   5  22        0.58       22.15     87.09 o
  -3   5  22      145.05      106.61     54.05 o
  -1   5  22       67.47       84.94     90.09 o
   1   5  22        9.83       31.75     28.83 o
   3   5  22       23.32       75.93     39.04 o
   5   5  22       38.69       59.26     31.64 o
 -21   1  23      235.89      365.26     99.10 o
 -19   1  23       80.19       70.07     37.52 o
 -17   1  23      143.87      128.34     38.86 o
 -15   1  23        0.15       15.68     35.47 o
 -13   1  23        5.55        4.74     40.18 o
 -11   1  23       74.82       52.55     45.05 o
  -9   1  23       15.03       28.39     30.03 o
  -7   1  23      255.02      277.39     45.05 o
  -5   1  23        3.14        7.72     14.41 o
  -3   1  23        8.66       15.02     15.02 o
  -1   1  23        0.72        9.01     27.03 o
   1   1  23       31.49       12.01     18.02 o
   3   1  23        3.61        0.00     12.74 o
   5   1  23      398.89      335.36     23.07 o
   7   1  23      500.42      518.60     51.05 o
   9   1  23      214.22      219.38     27.03 o
  11   1  23      182.63      232.61     48.05 o
  13   1  23      273.28      272.85    108.11 o
 -20   2  23        3.80       26.83     31.64 o
 -18   2  23       12.94       30.03     36.32 o
 -16   2  23        1.05      -12.35     35.47 o
 -14   2  23      545.01      535.36     60.06 o
 -12   2  23      585.95      612.33     54.05 o
 -10   2  23       87.94      197.85     36.04 o
  -8   2  23      268.41      342.11     60.06 o
  -6   2  23       17.93       44.45     19.99 o
  -4   2  23       72.30       91.73     21.23 o
  -2   2  23      784.48      932.54     51.05 o
   0   2  23      162.30      169.53     42.04 o
   2   2  23     1361.24     1514.46     51.95 o
   4   2  23       83.08      150.40     30.03 o
   6   2  23       33.58        0.00     27.03 o
   8   2  23      120.30      160.78     33.03 o
  10   2  23      195.20      117.47     39.04 o
  12   2  23       78.12       99.70     41.84 o
 -19   3  23       34.47       53.74     40.18 o
 -17   3  23       28.46       74.80     44.44 o
 -15   3  23       60.61       28.53     27.03 o
 -13   3  23      122.70      153.90     60.06 o
 -11   3  23       78.52       99.33     36.04 o
  -9   3  23      244.70      223.06     72.07 o
  -7   3  23      264.01      280.14     48.05 o
  -5   3  23      136.56      308.35     26.25 o
  -3   3  23      245.81      159.46    120.12 o
  -1   3  23      234.03      295.10     93.09 o
   1   3  23      208.63      191.25     39.04 o
   3   3  23       51.41       21.02     21.23 o
   5   3  23       71.60       64.95     48.05 o
   7   3  23       66.17       24.02     25.48 o
   9   3  23        0.23      -23.07     23.07 o
  11   3  23       27.98       63.06     33.98 o
 -16   4  23       14.29       80.65     40.92 o
 -14   4  23       80.86       33.73     27.36 o
 -12   4  23        4.62       43.43     27.36 o
 -10   4  23       93.23      136.85     33.19 o
  -8   4  23        1.02       58.34     54.05 o
  -6   4  23       58.17       33.03     39.04 o
  -4   4  23      186.44      246.77     84.09 o
  -2   4  23       11.74       21.29     21.02 o
   0   4  23       14.00      -11.15     28.83 o
   2   4  23       23.12        4.91     20.86 o
   4   4  23        0.03      -24.44     24.44 o
   6   4  23      141.40      146.61     96.10 o
   8   4  23        5.10      -21.02     25.48 o
 -11   5  23        0.07        1.50     28.49 o
  -9   5  23        0.05       -6.38     33.19 o
  -7   5  23        0.06      -33.98     33.98 o
  -5   5  23        1.96      -42.04     42.04 o
  -3   5  23        8.43        3.18     31.64 o
  -1   5  23       45.35      116.71     90.09 o
   1   5  23        0.82       54.39     35.47 o
   3   5  23       12.03        6.01     25.48 o
 -20   0  24        0.36       36.04     54.05 o
 -18   0  24        5.15        6.01     36.04 o
 -16   0  24      107.07      -30.03     54.05 o
 -14   0  24        0.11        0.00     60.06 o
 -12   0  24       37.11       72.07     60.06 o
 -10   0  24       57.97       18.02     30.03 o
  -8   0  24     2191.16     2498.54     96.10 o
  -6   0  24      879.67      888.90     54.05 o
  -4   0  24      169.21      150.15     24.02 o
  -2   0  24     3702.26     3813.87    108.11 o
   0   0  24      526.23      390.40     30.03 o
   2   0  24      112.32      138.14     24.02 o
   4   0  24        2.67       30.03     18.02 o
   6   0  24       34.31       12.01     18.02 o
   8   0  24      220.61      174.18     36.04 o
  10   0  24       82.79       30.03     36.04 o
 -21   1  24      111.61       54.05     78.08 o
 -19   1  24       19.58       46.05     31.64 o
 -17   1  24       68.15      132.13     34.44 o
 -15   1  24        6.56       10.73     26.25 o
 -13   1  24        7.12       -9.01     45.05 o
 -11   1  24      159.07      271.16     48.05 o
  -9   1  24      165.40      199.34     48.05 o
  -7   1  24      945.77      971.34     43.24 o
  -5   1  24       45.78       56.46     33.03 o
  -3   1  24      163.10      189.24     16.99 o
  -1   1  24        3.92        9.01     15.02 o
   1   1  24       52.26       82.24     18.02 o
   3   1  24       98.69      263.38    102.10 o
   5   1  24      221.52      358.90     30.03 o
   7   1  24       41.37       30.03     16.99 o
   9   1  24       26.95       34.84     24.02 o
  11   1  24      204.34      314.24     39.04 o
 -20   2  24       60.77       -6.31     37.02 o
 -18   2  24        6.96      -33.19     33.19 o
 -16   2  24       92.80      104.22     34.44 o
 -14   2  24       35.11       60.98     27.36 o
 -12   2  24       18.74        1.00     42.04 o
 -10   2  24      144.23      243.09     72.07 o
  -8   2  24      614.76      698.69     48.70 o
  -6   2  24       32.11       50.82     27.36 o
  -4   2  24      120.71      250.12    108.11 o
  -2   2  24        0.05        0.00     18.02 o
   0   2  24       97.76      125.21     33.03 o
   2   2  24      575.54      653.04     35.91 o
   4   2  24       39.53       46.05     16.12 o
   6   2  24      213.29      269.32     23.07 o
   8   2  24       16.65       36.04     30.03 o
  10   2  24       15.86       -2.00     24.44 o
 -17   3  24       46.90       51.05     41.84 o
 -15   3  24        2.93       -0.40     31.64 o
 -13   3  24      209.58      229.86     51.05 o
 -11   3  24      380.64      216.22     45.05 o
  -9   3  24      117.11       77.68     39.04 o
  -7   3  24       19.72       94.16     36.04 o
  -5   3  24        6.35        4.00     21.49 o
  -3   3  24     1825.42     1565.02     55.47 o
  -1   3  24       88.00       16.93     48.05 o
   1   3  24      181.56      201.54     25.47 o
   3   3  24      119.88       66.99     69.07 o
   5   3  24       59.26       88.59     27.03 o
   7   3  24        1.87       -6.01     25.48 o
   9   3  24        7.48       26.65     33.03 o
 -14   4  24      127.00      114.78     48.05 o
 -12   4  24        5.33        2.73     30.03 o
 -10   4  24       27.67       55.06     35.47 o
  -8   4  24        0.76       -3.70     30.03 o
  -6   4  24        0.88       78.08     45.05 o
  -4   4  24       41.36       -7.85     25.47 o
  -2   4  24        0.78      -20.86     20.86 o
   0   4  24       55.62       10.37     23.07 o
   2   4  24       78.34      131.05     90.09 o
   4   4  24      128.68      153.11     33.19 o
   6   4  24      184.71      179.00     33.03 o
  -9   5  24      104.50      187.64     63.06 o
  -7   5  24       32.63       -4.50     33.19 o
  -5   5  24        0.97       16.52     50.43 o
  -3   5  24       11.54       74.48     39.98 o
  -1   5  24       53.98      101.18     90.09 o
   1   5  24        3.18       24.02     54.05 o
 -19   1  25       23.98      111.65     51.05 o
 -17   1  25      227.84      161.80     44.44 o
 -15   1  25       74.19      106.21     45.05 o
 -13   1  25       13.93       -3.48     48.05 o
 -11   1  25      459.82      544.06     50.43 o
  -9   1  25     1189.01     1342.64     59.00 o
  -7   1  25      109.71      170.60     28.83 o
  -5   1  25      153.99       69.59     33.03 o
  -3   1  25       40.92       17.35     21.02 o
  -1   1  25        6.56        0.00     12.74 o
   1   1  25       11.19        6.01     12.74 o
   3   1  25       22.21       20.69     24.02 o
   5   1  25      131.05      150.15     21.23 o
   7   1  25       12.41       51.05     16.99 o
   9   1  25      192.61      224.66     42.04 o
  11   1  25       98.45       48.05     48.05 o
 -18   2  25      175.84      163.59     57.06 o
 -16   2  25       30.79       25.53     45.05 o
 -14   2  25      159.53      260.92     69.07 o
 -12   2  25      109.00       97.12     66.07 o
 -10   2  25        0.93        2.00     39.04 o
  -8   2  25      262.83      330.34     99.10 o
  -6   2  25      283.87      280.60     45.05 o
  -4   2  25        3.23       15.02     33.03 o
  -2   2  25      150.98      168.37     84.09 o
   0   2  25        2.29       25.53     27.03 o
   2   2  25      117.22      100.26     27.36 o
   4   2  25       68.14       10.01     36.04 o
   6   2  25       47.58       20.02     21.02 o
   8   2  25       98.20       18.02     30.03 o
  10   2  25        3.94      -29.76     81.08 o
 -15   3  25        9.41      -28.83     28.83 o
 -13   3  25      126.14      102.10     28.83 o
 -11   3  25        5.31       22.02     24.44 o
  -9   3  25       64.87      111.39     54.05 o
  -7   3  25       12.50       -1.72     33.03 o
  -5   3  25      126.42      166.58     93.09 o
  -3   3  25      156.12      122.81     60.06 o
  -1   3  25      133.60       46.20     25.47 o
   1   3  25        3.20       -8.78     42.04 o
   3   3  25      272.60      397.21     35.47 o
   5   3  25      244.77      226.40     29.98 o
   7   3  25        8.18       13.89     33.19 o
 -12   4  25       75.47      131.50     38.86 o
 -10   4  25       87.60       35.68     36.04 o
  -8   4  25      228.47       42.04     42.04 o
  -6   4  25       24.00        9.01     27.03 o
  -4   4  25      234.86      256.89     81.08 o
  -2   4  25        7.45       26.87     36.32 o
   0   4  25      147.25       57.66     31.64 o
   2   4  25      104.65       33.03     25.48 o
   4   4  25       84.61      147.39     35.91 o
 -18   0  26       24.84       72.07     42.04 o
 -16   0  26       17.31       48.05     54.05 o
 -14   0  26        0.47      -54.05     60.06 o
 -12   0  26       16.00       78.08     60.06 o
 -10   0  26     1114.29     1081.10     78.08 o
  -8   0  26     2400.33     2276.31    108.11 o
  -6   0  26      273.97      132.13     30.03 o
  -4   0  26      256.36      204.21     30.03 o
  -2   0  26        0.04        0.00     18.02 o
   0   0  26      846.42      864.88     54.05 o
   2   0  26       60.66       90.09     36.04 o
   4   0  26      304.58      414.42     36.04 o
   6   0  26      211.79      162.16     36.04 o
   8   0  26      259.96      342.35     42.04 o
 -17   1  26        0.90       37.84     41.84 o
 -15   1  26        8.69        2.40     36.04 o
 -13   1  26      364.68      513.98     55.21 o
 -11   1  26      490.20      303.31     87.09 o
  -9   1  26      126.39       23.56     27.36 o
  -7   1  26      190.45      244.27     29.98 o
  -5   1  26       10.57       18.02     30.03 o
  -3   1  26        1.44        2.00     16.12 o
  -1   1  26      143.30      201.55     51.05 o
   1   1  26        1.11       -8.58     24.02 o
   3   1  26       52.82       51.05     39.04 o
   5   1  26      191.54      179.76     30.03 o
   7   1  26        3.00       -0.67     18.76 o
   9   1  26      159.03       54.05     48.05 o
 -16   2  26        4.62        4.00     32.23 o
 -14   2  26      116.54      129.46     57.06 o
 -12   2  26       70.00      105.34     27.36 o
 -10   2  26       16.93       43.10     84.09 o
  -8   2  26       41.07      102.10     33.98 o
  -6   2  26       65.13       12.51     51.05 o
  -4   2  26       89.83      176.92     42.04 o
  -2   2  26      156.54      208.37     38.86 o
   0   2  26       28.72      128.25     36.04 o
   2   2  26        8.63       -0.55     23.07 o
   4   2  26       37.93       44.55     24.44 o
   6   2  26       73.32       66.07     19.99 o
   8   2  26       11.52       18.77     33.19 o
 -15   3  26        1.02       29.73     41.84 o
 -13   3  26      118.91      118.77     72.07 o
 -11   3  26      164.95      190.00     35.91 o
  -9   3  26       20.47        4.16     27.36 o
  -7   3  26      206.00      132.51     36.04 o
  -5   3  26       41.48      -19.08     57.06 o
  -3   3  26       12.66       24.02     25.48 o
  -1   3  26      109.40      104.14     28.83 o
   1   3  26      240.11      173.40     31.64 o
   3   3  26       56.25      107.71     31.64 o
   5   3  26        1.38       -8.41     31.64 o
  -8   4  26       13.19       12.01     48.05 o
  -6   4  26        0.50       57.43     33.19 o
  -4   4  26       99.33      -35.91     35.91 o
  -2   4  26        1.74        2.57     28.83 o
   0   4  26      127.37      171.99     45.05 o
   2   4  26      107.87       66.07     78.08 o
 -17   1  27        8.65       76.36     51.05 o
 -15   1  27      825.34      728.37    207.21 o
 -13   1  27      129.82      109.69     40.18 o
 -11   1  27      141.34      188.54     31.64 o
  -9   1  27      450.07      394.92     42.04 o
  -7   1  27      385.68      346.31     51.05 o
  -5   1  27      116.74      129.34     27.36 o
  -3   1  27        6.87       34.65     27.36 o
  -1   1  27       72.19       78.97     33.03 o
   1   1  27        0.51       18.02     24.02 o
   3   1  27       13.57       -8.68     18.76 o
   5   1  27      214.84      187.39     36.04 o
   7   1  27        5.24       24.42     39.04 o
 -16   2  27      211.76      318.32     84.09 o
 -14   2  27      220.39      146.81     31.64 o
 -12   2  27       46.49        3.00     29.73 o
 -10   2  27       38.70       18.02     25.48 o
  -8   2  27        1.30       34.43     31.64 o
  -6   2  27        7.92       17.56     33.03 o
  -4   2  27       82.00       63.06     24.44 o
  -2   2  27        8.63        9.54     34.44 o
   0   2  27       14.95       43.13     20.86 o
   2   2  27       93.34       54.76     42.04 o
   4   2  27        0.61       -4.00     24.44 o
   6   2  27      130.94       64.27     37.02 o
 -13   3  27        0.31       24.02     66.07 o
 -11   3  27      150.59      120.25     31.64 o
  -9   3  27       23.33       39.64     81.08 o
  -7   3  27       37.71       49.90     27.36 o
  -5   3  27      101.49      125.07     35.91 o
  -3   3  27       26.76       29.63     39.04 o
  -1   3  27      187.26      124.16     66.07 o
   1   3  27       10.33        5.21     31.64 o
   3   3  27       86.19       89.55     42.04 o
  -6   4  27       32.60      102.10     78.08 o
  -4   4  27       54.44      192.20     66.07 o
 -16   0  28        9.15      -42.04     66.07 o
 -14   0  28      161.79       72.07     72.07 o
 -12   0  28       30.00        0.00     42.04 o
 -10   0  28       85.50      162.16     66.07 o
  -8   0  28       30.63       96.10     72.07 o
  -6   0  28       88.32       96.10     30.03 o
  -4   0  28       43.86        0.00     24.02 o
  -2   0  28      495.67      378.38     42.04 o
   0   0  28      227.92      246.25     36.04 o
   2   0  28       45.71      150.15     36.04 o
   4   0  28      764.08      630.64     48.05 o
   6   0  28      128.27      228.23     48.05 o
 -15   1  28       20.18      -42.04     42.04 o
 -13   1  28      367.44      202.68     84.09 o
 -11   1  28      269.55      396.45     51.05 o
  -9   1  28       97.26      110.71     51.05 o
  -7   1  28        1.50      -23.56     45.05 o
  -5   1  28       14.41        6.01     36.04 o
  -3   1  28        0.23      -16.52     27.03 o
  -1   1  28       85.57       86.43     48.05 o
   1   1  28       32.88       42.04     24.02 o
   3   1  28       30.07       21.36     18.76 o
   5   1  28      207.00      134.55    108.11 o
 -14   2  28       36.04      -12.01     72.07 o
 -12   2  28       14.80       64.30     35.91 o
 -10   2  28        8.70       75.08     33.19 o
  -8   2  28        6.88       36.04     42.04 o
  -6   2  28       19.10      160.98     57.06 o
  -4   2  28        5.83       38.51     35.91 o
  -2   2  28       88.54       45.65     22.58 o
   0   2  28        0.54        6.41     22.58 o
   2   2  28      160.46      132.97    129.13 o
   4   2  28        7.01       -6.01     26.86 o
  -9   3  28       75.05      132.13     60.06 o
  -7   3  28      155.35      135.89     63.06 o
  -5   3  28       69.02      112.75     44.44 o
  -3   3  28       36.92        9.61     37.02 o
  -1   3  28      100.09      181.28     48.87 o
 -13   1  29      139.40      139.10     52.96 o
 -11   1  29      111.43      104.46    138.14 o
  -9   1  29       17.18       44.81     42.04 o
  -7   1  29        2.39       18.37     60.06 o
  -5   1  29       13.00       30.03     33.03 o
  -3   1  29       59.64       75.08     29.73 o
  -1   1  29        2.15      -17.56     45.05 o
   1   1  29       15.78       25.53     27.34 o
   3   1  29      107.19       39.04     27.34 o
 -10   2  29       65.96      200.71     42.47 o
  -8   2  29        1.35      -24.44     24.44 o
  -6   2  29       43.34       62.37     25.47 o
  -4   2  29        0.10       -6.01     28.83 o
  -2   2  29        7.71      -18.02     42.04 o
   0   2  29       76.55       72.07     60.06 o
 -10   0  30        0.73      -30.03     42.04 o
  -8   0  30        8.20      -54.05     54.05 o
  -6   0  30      106.06       48.05     42.04 o
  -4   0  30       67.91      -24.02     42.04 o
  -2   0  30       42.12       24.02     30.03 o
   0   0  30        3.84      -42.04     42.04 o
  -9   1  30       14.61        6.01     48.05 o
  -7   1  30       13.92      -18.02     30.03 o
  -5   1  30       57.43       91.94     27.36 o
  -3   1  30        0.19       15.02     30.03 o
  -1   1  30      112.06      106.19     52.96 o
 
